# Supplementary material for: Cytoskeletal Components of an Invasion Machine—The Apical Complex of Toxoplasma gondii
Source: PLoS Pathog. 2006 Feb 24;2(2):e13. doi: 10.1371/journal.ppat.0020013 (PMC1383488; doi:10.1371/journal.ppat.0020013)
Supplement: Dataset S1 — (36 KB TXT) [file ppat.0020013.sd001.txt]

TIGR_ID	protein_length	% coverage	#_of_contigs	Twinscan_ID	Description
113.m00009	1689	1.4	1	TgTwinScan_0626	conserved hypothetical protein
113.m00782	367	12.3	2	TgTwinScan_0591	myosin light chain-related
113.m00793	1290	3.4	2	TgTwinScan_0608	hypothetical protein
113.m00794	2551	2.7	3	TgTwinScan_0608	hypothetical protein
113.m00798	266	40.2	5	TgTwinScan_0614	conserved hypothetical protein
113.m00802	219	42	4	TgTwinScan_0620	"dense-granule antigen DG32, putative"
125.m00071	2350	6.6	8	TgTwinScan_0644	"grb10 interacting GYF protein, putative"
129.m00256	619	9	3	TgTwinScan_0667	cleft lip and palate transmembrane protein 1-related
129.m00402	195	22.6	3	TgTwinScan_0662	"60S ribosomal protein L17, putative"
145.m00002	155	29.7	2	TgTwinScan_0708	histone H2A
145.m00003	394	18	4	TgTwinScan_0702	"elongation factor 1-gamma, putative"
145.m00327	187	13.9	2	TgTwinScan_0691	"60S ribosomal protein L18, putative"
145.m00331	1404	21.9	14	TgTwinScan_0698	conserved hypothetical protein   probable rhoptry protein;   Bradley et al (2005) proteomics screen 
162.m00001	582	26.3	8	TgTwinScan_0755	"calcium-dependent protein kinase, putative / calmodulin-domain protein kinase, putative"
162.m00308	413	5.6	1	TgTwinScan_0731	"acetyl-CoA acetyltransferase, putative"
162.m00326	263	23.6	3	TgTwinScan_0753	hypothetical protein
20.m00004	563	33.9	10	TgTwinScan_3719	"mitochondrial processing peptidase alpha subunit, putative"
20.m00005	249	39.4	4	TgTwinScan_3779	dense granule protein 7   probable rhoptry protein;   Bradley et al (2005) proteomics screen 
20.m00331	727	11.8	3		hypothetical protein
20.m00332	1188	4.5	3	TgTwinScan_3714	AFG3 ATPase family protein
20.m00372	761	11.7	4	TgTwinScan_4007	"calcium-dependent protein kinase, putative / calmodulin-domain protein kinase, putative"
20.m00373	932	17.1	6	TgTwinScan_4009	biotin requiring domain-containing protein / 2-oxo acid dehydrogenases acyltransferase catalytic domain-containing protein
20.m00382	565	38.9	9	TgTwinScan_3877	"ATP synthase alpha chain, putative"
20.m00388	260	28.8	4	TgTwinScan_3845	"60S ribosomal protein L8, putative"
20.m03667	1033	4	2	TgTwinScan_3626	"eukaryotic translation initiation factor 3 subunit 10, putative"
20.m03673	336	28.3	5	TgTwinScan_3633	hypothetical protein
20.m03702	1631	1.9	1	TgTwinScan_3672	"nucleoside diphosphate kinase 7, putative"
20.m03727	1410	1.6	1	TgTwinScan_3705	"3',5'-cyclic nucleotide phosphodiesterase, putative"
20.m03728	2197	4.4	4	TgTwinScan_3706	NLI interacting factor-like phosphatase domain-containing protein
20.m03733	330	13	2		hypothetical protein
20.m03837	612	7.7	2	TgTwinScan_3840	"dolichyl-di-phosphooligosaccharide-protein glycotransferase, putative"
20.m03858	877	5.8	2		hypothetical protein
20.m03869	606	7.8	2		DnaJ domain-containing protein
20.m03896	554	19	4		"rhoptry protein, putative / protein kinase domain-containing protein"
20.m03903	142	28.2	2	TgTwinScan_3929	"40S ribosomal protein S12, putative"
20.m03912	952	23.2	11	TgTwinScan_3941	"elongation factor 2, putative"
20.m03920	497	25.4	6	TgTwinScan_3952	hypothetical protein
20.m03975	426	9.4	2	TgTwinScan_4017	conserved hypothetical protein
20.m05914	173	12.7	1	TgTwinScan_3888	microneme protein 11 (MIC11)
20.m05985	537	7.8	2	TgTwinScan_3638	"RNA-binding protein, putative"
20.m05986	5031	0.9	2	TgTwinScan_3991	formin-related protein
23.m00237	141	27	2	TgTwinScan_2407	hypothetical protein
25.m00007	376	46	8	TgTwinScan_0926	actin
25.m00008	123	27.6	2	TgTwinScan_0994	histone H2B variant 1
25.m00203	424	24.8	5	TgTwinScan_0998	"thioredoxin, putative"
25.m00211	310	55.2	7	TgTwinScan_0949	"cytochrome c oxidase, putative"
25.m00219	664	10.4	4	TgTwinScan_0837	pyridine nucleotide-disulphide oxidoreductase domain-containing protein
25.m00221	263	23.6	4	TgTwinScan_0830	"40S ribosomal protein S4, putative"
25.m01818	613	14.8	5	TgTwinScan_0901	mitochondrial carrier domain-containing protein
25.m01847	1017	5.3	3	TgTwinScan_0935	hypothetical protein
25.m01850	603	14.6	4	TgTwinScan_0940	"pyridine nucleotide-disulphide oxidoreductase, putative"
25.m01884	218	28.4	3		hypothetical protein
25.m01903	571	15.9	4	TgTwinScan_1001	protein kinase domain-containing protein   probable rhoptry protein;   Bradley et al (2005) proteomics screen 
25.m01904	580	7.6	2	TgTwinScan_1002	protein kinase domain-containing protein   probable rhoptry protein;   Bradley et al (2005) proteomics screen 
25.m01905	631	7	2	TgTwinScan_1003	protein kinase domain-containing protein
25.m02930	1252	5.2	4		conserved hypothetical protein
27.m00003	471	13.6	3	TgTwinScan_1066	"protein disulfide isomerase, putative"
27.m00091	333	25.2	3	TgTwinScan_1037	hypothetical protein   probable rhoptry protein;   Bradley et al (2005) proteomics screen 
27.m00119	256	28.1	4	TgTwinScan_1004	"40s ribosomal protein S6, putative"
27.m00846	542	33.6	9		hypothetical protein
27.m01477	99	53.5	3	TgTwinScan_1026	Sec61beta family protein
28.m00026	767	4.7	2	TgTwinScan_2466	XPG N-terminal domain-containing protein / MKT1-related
28.m00301	449	61	8	TgTwinScan_2465	Tg beta3 tubulin
28.m00306	160	45	5	TgTwinScan_2470	"40s ribosomal protein s19, putative"
28.m00307	683	10	4	TgTwinScan_2471	hypothetical protein
31.m00922	150	23.3	1	TgTwinScan_1122	"40S ribosomal protein S15, putative"
33.m00005	600	5.7	2	TgTwinScan_1314	rhoptry antigen ROP8   probable rhoptry protein;   Bradley et al (2005) proteomics screen 
33.m01271	80	18.8	1	TgTwinScan_1195	hypothetical protein
33.m01305	283	26.5	3	TgTwinScan_1232	"mitochondrial acidic protein mam33, mitochondrial precursor."
33.m01312	1869	23	14	TgTwinScan_1238	hypothetical protein
33.m01315	931	12.9	5	TgTwinScan_1242	hypothetical protein
33.m01331	796	3.1	1	TgTwinScan_1253	hypothetical protein
33.m01367	135	20.7	2	TgTwinScan_1289	"40S ribosomal protein S24, putative"
33.m01368	217	17.1	2	TgTwinScan_1290	"60S ribosomal protein L10a, putative"
33.m01380	669	14.2	4	TgTwinScan_1300	"succinate dehydrogenase [ubiquinone] flavoprotein subunit, mitochondrial, putative"
33.m01398	590	5.8	2	TgTwinScan_1315	"rhoptry antigen, putative   probable rhoptry protein;   Bradley et al (2005) proteomics screen "
33.m02185	243	36.6	4	TgTwinScan_1180	toxofilin   probable rhoptry protein;   Bradley et al (2005) proteomics screen 
33.m02199	1144	4.3	2	TgTwinScan_1197	"translation initiation factor IF-2, putative"
33.m02213	505	6.7	2	TgTwinScan_1191	"centromere/microtubule binding protein, putative"
33.m02666	112	67.9	5	TgTwinScan_1192	hypothetical protein
35.m00002	321	31.5	5	TgTwinScan_1406	"receptor for activated C kinase, RACK protein, putative"
35.m00026	434	34.6	8	TgTwinScan_1403	"ATP-dependent RNA helicase, putative"
35.m00849	1717	5.7	3	TgTwinScan_1325	hypothetical protein
35.m00870	868	6.2	2	TgTwinScan_1348	conserved hypothetical protein
35.m00890	1153	6.6	3	TgTwinScan_1378	hypothetical protein
35.m00901	941	16.9	7	TgTwinScan_1387	KH domain-containing protein
35.m00936	1039	5.3	2	TgTwinScan_1422	"myb-like DNA-binding domain-containing protein / Zinc finger, ZZ type domain-containing protein"
35.m01595	538	81.2	5	TgTwinScan_1329	inner membrane complex protein IMC3
37.m00001	196	62.8	4	TgTwinScan_1488	peroxiredoxin
37.m00743	860	15.9	6	TgTwinScan_1445	"glutaminyl-tRNA synthetase, putative"
37.m00747	379	57.8	7		hypothetical protein
37.m00753	82	14.6	1	TgTwinScan_1453	"40s ribosomal protein S27, putative"
37.m00765	2172	10	9	TgTwinScan_1463	neurofilament triplet H protein-related
37.m00770	359	50.4	8	TgTwinScan_1472	"oxidoreductase, putative"
38.m00002	314	45.5	6	TgTwinScan_1516	60S acidic ribosomal protein P0
38.m00006	136	29.4	1	TgTwinScan_1503	histone H3.3 variant
38.m00014	1477	5.4	4	TgTwinScan_1532	"calcium-dependent protein kinase, putative / calmodulin-domain protein kinase, putative"
38.m00017	470	9.4	2	TgTwinScan_1592	"dihydrolipoamide succinyltransferase component of 2-oxoglutaratedehydrogenase complex, putative"
38.m00021	711	2.5	1	TgTwinScan_1621	"bi-functional aminoacyl-tRNA synthetase, putative / prolyl-tRNA synthetase, putative"
38.m01032	1178	2	1	TgTwinScan_1530	ATPase (DUF699) domain-containing protein
38.m01042	1199	3.2	2	TgTwinScan_1507	"zinc finger (CCCH type) protein, putative"
38.m01061	431	52.2	10	TgTwinScan_1581	"acid phosphatase, putative"
38.m01067	1037	5.5	3	TgTwinScan_1591	"alanyl-tRNA synthetase, putative"
38.m01070	1871	6.2	6	TgTwinScan_1607	hypothetical protein
38.m01096	466	22.1	4		eukaryotic porin domain-containing protein
38.m01114	389	40.9	3	TgTwinScan_1576	hypothetical protein
38.m01889	409	9.3	2	TgTwinScan_1615	"vacuolar ATP synthase subunit B, putative"
38.m01895	325	20	4	TgTwinScan_1555	hypothetical protein
39.m00330	557	19.9	4	TgTwinScan_1626	"phosphoribosylpyrophosphate synthetase, putative"
39.m00349	596	9.7	3	TgTwinScan_1642	conserved hypothetical protein
39.m00350	444	51.6	9	TgTwinScan_1643	pfs77-related
41.m00004	2599	6.3	9	TgTwinScan_2506	"acetyl-CoA carboxylase, putative"
41.m00006	756	5.3	2	TgTwinScan_2622	"eukaryotic translation initiation factor 3 subunit 9, putative"
41.m00021	429	51	8	TgTwinScan_2591	articulin 4
41.m00031	440	9.1	2	TgTwinScan_2590	SPFH domain / Band 7 family domain-containing protein
41.m00036	449	67	8	TgTwinScan_2537	Tg beta2 tubulin


41.m01266	602	7	2	TgTwinScan_2480	"DEAD/DEAH box helicase, putative"
41.m01274	333	27.9	4	TgTwinScan_2489	hypothetical protein   probable secreted protein; Zhou et al (2005) proteomics screen
41.m01315	1198	7.4	4	TgTwinScan_2541	"cell division control protein 68, putative"
41.m01354	1476	4.8	4		hypothetical protein
41.m01383	138	17.4	1	TgTwinScan_2634	Tg dynein light chain
41.m01386	239	31.4	4	TgTwinScan_2637	conserved hypothetical protein
41.m01387	233	5.6	1	TgTwinScan_2638	"40s ribosomal protein S20, putative"
41.m03144	247	13.4	2	TgTwinScan_2512	hypothetical protein
42.m00006	1491	1.5	1	TgTwinScan_5573	"serine/threonine protein phosphatase, putative"
42.m00014	451	7.8	2	TgTwinScan_5514	"histone deacetylase, putative"
42.m00026	1941	6.3	7	TgTwinScan_5206	hypothetical protein probable rhoptry protein;    Bradley et al (2005) proteomics screen 
42.m00037	156	57.1	5	TgTwinScan_5318	"40S ribosomal protein S18, putative"
42.m00046	128	10.2	1	TgTwinScan_5381	hypothetical protein
42.m00048	315	5.7	1	TgTwinScan_5405	conserved hypothetical protein
42.m00051	189	30.7	2		hypothetical protein
42.m00065	183	43.2	3	TgTwinScan_5412	"ATP synthase, putative"
42.m00068	1202	2.7	2	TgTwinScan_5421	acid sphingomyelinase-like phosphodiesterase-related
42.m00070	139	51.1	3	TgTwinScan_5457	hypothetical protein
42.m00084	389	9.3	2	TgTwinScan_5519	"60S ribosomal protein L3, putative"
42.m00098	398	11.3	3	TgTwinScan_5577	"26S proteasome regulatory ATPase subunit, putative"
42.m00111	205	14.1	1	TgTwinScan_5602	"ribosomal protein L15, putative"
42.m00116	257	38.1	6	TgTwinScan_5297	"adenylate kinase, putative"
42.m00117	734	20.6	6	TgTwinScan_5429	"ATP-dependent RNA helicase, putative"
42.m00123	1225	7.8	4	TgTwinScan_5494	"phosphofructokinase, putative"
42.m00125	161	31.1	2	TgTwinScan_5495	"40S ribosomal protein S11, putative"
42.m00128	1667	3.4	3	TgTwinScan_5444	DNA repair protein rhp16 (RAD16 homolog)-related
42.m03275	2268	3.5	4	TgTwinScan_5156	"sec63 domain-containing DEAD/DEAH box helicase, putative"
42.m03282	93	28	2	TgTwinScan_5164	hypothetical protein
42.m03330	896	3.8	2	TgTwinScan_5219	hypothetical protein
42.m03331	622	4.7	2	TgTwinScan_5220	"thioredoxin, putative"
42.m03344	5306	1.2	3	TgTwinScan_5242	PHD-finger domain-containing protein
42.m03357	488	18.4	4		probably TgIMC4
42.m03384	768	7.8	4	TgTwinScan_5291	"polyadenylate-binding protein, putative"
42.m03440	1885	20.4	15	TgTwinScan_5378	hypothetical protein
42.m03481	726	10.1	3	TgTwinScan_5425	hypothetical protein
42.m03584	525	48.4	8	TgTwinScan_5542	hypothetical protein probable rhoptry protein;    Bradley et al (2005) proteomics screen 
42.m03607	2109	1.7	2	TgTwinScan_5571	pulmonary surfactant-associated protein D precursor-related
42.m07384	122	39.3	3	TgTwinScan_5551	hypothetical protein
42.m08072	245	12.7	1	TgTwinScan_5208	hypothetical protein
44.m00001	335	30.4	5	TgTwinScan_5663	"membrane-associated calcum-binding protein, related"
44.m00002	283	14.5	2	TgTwinScan_5716	peroxiredoxin 3
44.m00004	609	63.1	12	TgTwinScan_5805	membrane skeletal protein IMC1
44.m00006	329	17.9	3	TgTwinScan_5865	lactate dehydrogenase
44.m00009	336	47.3	7	TgTwinScan_5949	major surface antigen p30 probable rhoptry protein;    Bradley et al (2005) proteomics screen 
44.m00020	560	52.7	9	TgTwinScan_5709	pfs77-related
44.m00030	571	29.2	7	TgTwinScan_5791	conserved hypothetical protein
44.m00031	452	62.8	8	TgTwinScan_5804	TgIMC4
44.m00033	594	11.8	3	TgTwinScan_5781	"EH protein, putative"
44.m00036	1233	7.1	4	TgTwinScan_5758	"splicing factor 3B subunit 3, putative"
44.m00037	331	22.7	2	TgTwinScan_5815	serine-threonine phosophatase 2C
44.m00044	108	28.7	2	TgTwinScan_5855	"60S ribosomal protein L30, putative"
44.m00047	468	12	2	TgTwinScan_5875	hypothetical protein
44.m00051	290	20.3	4	TgTwinScan_5915	prohibitin-related
44.m02536	153	41.2	1	TgTwinScan_0363	hypothetical protein
44.m02554	1274	4.4	3	TgTwinScan_5670	neurofilament triplet H protein-related
44.m02556	143	36.4	2	TgTwinScan_5672	"ribosomal protein S23, putative"
44.m02565	163	47.2	3	TgTwinScan_5686	p25-alpha domain-containing protein
44.m02589	949	26.2	9	TgTwinScan_5712	"high molecular mass nuclear antigen, putative"
44.m02594	1093	7.6	4	TgTwinScan_5717	"calcium-transporting ATPase, putative"
44.m02618	476	23.7	5	TgTwinScan_5748	"mucin, putative"
44.m02636	1107	17.5	7		"protein kinase, putative"
44.m02644	178	60.1	3	TgTwinScan_5776	hypothetical protein
44.m02684	314	62.4	6	TgTwinScan_5820	"ATP synthase gama chain, putative"
44.m02690	2541	4.1	6	TgTwinScan_5827	"pre-mRNA splicing factor PRP8, putative"
44.m02699	869	16	7	TgTwinScan_5839	DnaJ domain-containing protein
44.m02716	314	9.2	2	TgTwinScan_5860	hypothetical protein
44.m02723	220	73.2	6	TgTwinScan_5872	hypothetical protein
44.m02744	259	20.1	3	TgTwinScan_5895	"40S ribosomal protein S3a, putative"
44.m02755	185	51.9	4		"small heat shock protein, putative / bradyzoite-specific protein, putative"
44.m04614	314	9.2	2	TgTwinScan_5756	hypothetical protein
44.m04617	598	3.3	1	TgTwinScan_5773	hypothetical protein
44.m04627	446	15.2	4	TgTwinScan_5845	conserved hypothetical protein
44.m04669	235	40	4	TgTwinScan_5861	"40S ribosomal protein S3, putative"
44.m04681	142	42.3	2		hypothetical protein
44.m04682	307	25.4	5	TgTwinScan_5685	conserved hypothetical protein
44.m06355	933	29.9	11	TgTwinScan_5626	hypothetical protein probable rhoptry protein;    Bradley et al (2005) proteomics screen 
46.m00001	831	50.3	18	TgTwinScan_2722	"myosin A, putative"
46.m00005	130	14.6	1	TgTwinScan_2669	"40S ribosomal protein S15a, putative"
46.m00027	550	20.5	6	TgTwinScan_2801	"DEAD/DEAH box helicase, putative"
46.m00028	131	45.8	3	TgTwinScan_2796	"60S ribosomal protein L7a, putative"
46.m01601	355	14.9	3	TgTwinScan_2661	hypothetical protein   probable secreted protein; Zhou et al (2005) proteomics screen
46.m01643	325	19.7	3	TgTwinScan_2716	hypothetical protein
46.m01692	524	40.5	10	TgTwinScan_2780	"mitochondrial processing peptidase beta subunit, putative"
46.m01704	138	11.6	1		hypothetical protein
46.m01713	372	13.7	3	TgTwinScan_2810	hypothetical protein
46.m01721	86	50	1	TgTwinScan_2818	hypothetical protein
46.m01727	560	8.9	3	TgTwinScan_2825	conserved hypothetical protein
46.m01736	491	4.1	1	TgTwinScan_2833	hypothetical protein
46.m01740	255	7.5	1	TgTwinScan_2839	hypothetical protein
46.m02875	487	6.4	1	TgTwinScan_2698	hypothetical protein
46.m02889	259	19.3	3	TgTwinScan_2846	hypothetical protein
49.m00001	830	7.1	3	TgTwinScan_6076	"myosin E, putative"
49.m00006	192	33.9	4	TgTwinScan_6233	"40S ribosomal protein S5, putative"
49.m00008	326	8.6	2	TgTwinScan_5984	"ribosomal protein L23a, putative"
49.m00013	196	36.2	4	TgTwinScan_6043	"40S ribosomal protein S7, putative"
49.m00027	604	27.2	9	TgTwinScan_6098	"D-3-phosphoglycerate dehydrogenase, putative"
49.m00028	463	7.3	2	TgTwinScan_6069	"2-oxoisovalerate dehydrogenase, putative"
49.m00030	667	26.2	7		"TCP-1/cpn60 family chaperonin, putative"
49.m00051	271	25.5	3	TgTwinScan_6353	"prohibitin, putative"
49.m00058	291	4.5	1	TgTwinScan_6391	"60S ribosomal protein L24, putative"
49.m00060	847	31.9	14	TgTwinScan_6414	"heat shock protein 90, putative"
49.m03108	1082	3	1	TgTwinScan_6020	RNA-binding protein-related
49.m03134	103	41.7	2	TgTwinScan_6048	"histone H4, putative"
49.m03169	408	12	2		hypothetical protein
49.m03173	211	13.3	1	TgTwinScan_6092	membrane skeletal protein IMC1-related
49.m03226	1297	3.2	2	TgTwinScan_6157	"coatomer alpha subunit, putative / COPA protein, putative"
49.m03276	489	17.4	4		protein kinase domain-containing protein
49.m03333	1513	22.9	15	TgTwinScan_6293	"myosin, putative"
49.m03355	111	89.2	3	TgTwinScan_6322	hypothetical protein
49.m03356	112	10.7	1	TgTwinScan_6325	"40S ribosomal protein S26, putative"
49.m03361	358	12.6	2	TgTwinScan_6330	hypothetical protein
49.m03397	1116	11.7	6	TgTwinScan_6380	"2-oxoglutarate dehydrogenase, putative"
49.m05661	133	21.8	2	TgTwinScan_6091	"60S ribosomal protein L22, putative"
49.m05663	843	13.9	6		hypothetical protein
49.m05689	419	9.3	2		hypothetical protein
49.m05704	2238	1.8	2	TgTwinScan_6267	"trichohyalin, putative"
49.m05723	797	13.8	5	TgTwinScan_6354	"ras-GTPase-activating protein binding protein, putative"
50.m00005	381	8.4	2	TgTwinScan_4167	"fructose-1,6-bisphosphatase, putative"
50.m00006	575	28.3	7	TgTwinScan_4170	heat shock protein 60
50.m00009	318	59.1	9	TgTwinScan_4364	"ADP/ATP carrier, putative"
50.m00012	157	25.5	3	TgTwinScan_4045	"ribosomal protein L21, putative"
50.m00019	318	11.3	2	TgTwinScan_4438	"GRA9 protein, putative"
50.m00026	398	24.6	5	TgTwinScan_4095	"cytochrome C1, putative"
50.m00027	643	26	7	TgTwinScan_4096	"eukaryotic aspartyl protease, putative"
50.m00028	365	23.6	4	TgTwinScan_4099	hypothetical protein
50.m00035	536	12.1	4	TgTwinScan_4164	"nucleolar protein 5A, putative"
50.m00042	216	59.7	4	TgTwinScan_4225	"GTP-binding nuclear protein RAN/TC4, putative"
50.m00057	126	22.2	1	TgTwinScan_4159	hypothetical protein
50.m00058	248	37.9	5	TgTwinScan_4152	"thioredoxin, putative"
50.m00060	475	4.8	1	TgTwinScan_4140	nudix (nucleoside diphosphate linked moiety X)-type motif 9
50.m00067	205	37.1	5		"40S ribosomal protein S8, putative"
50.m00069	428	11.2	3	TgTwinScan_4300	"thioredoxin, putative"
50.m00072	1113	17.6	9	TgTwinScan_4312	"NAD-specific glutamate dehydrogenase, putative"
50.m00085	728	31.6	11	TgTwinScan_4460	"chaperone protein dnaK, putative / heat shock protein 70, putative"
50.m03065	134	25.4	2	TgTwinScan_4022	hypothetical protein
50.m03081	416	29.6	6		hypothetical protein
50.m03083	635	8.3	3	TgTwinScan_4044	"pyruvate dehydrogenase, putative"
50.m03109	783	5.5	2	TgTwinScan_4082	conserved hypothetical protein
50.m03141	179	54.7	3	TgTwinScan_4119	TgCAM1
50.m03171	2303	2.1	2	TgTwinScan_4162	conserved hypothetical protein
50.m03231	141	19.9	2	TgTwinScan_4228	"60S ribosomal protein L26, putative"
50.m03254	277	58.1	5	TgTwinScan_4259	conserved hypothetical protein
50.m03286	112	17	1	TgTwinScan_4298	"60s ribosomal protein L33-A, putative"
50.m03345	140	14.3	1	TgTwinScan_4365	"mitochondria-associated granulocyte macrophage CSF signaling molecule, putative"
50.m03350	838	24.2	9	TgTwinScan_4372	"microtubule-binding protein, putative"
50.m03356	241	33.2	3	TgTwinScan_4384	Tg Centrin2
50.m03374	1156	32.3	17	TgTwinScan_4407	hypothetical protein
50.m03404	739	3.9	2	TgTwinScan_4447	"cation efflux family protein, putative"
50.m03422	115	23.5	2	TgTwinScan_4467	"histone H2B, putative"
50.m05607	2311	3.7	4	TgTwinScan_4077	ARID/BRIGHT DNA-binding domain-containing protein
50.m05651	1190	11.8	5	TgTwinScan_4263	surface protein PspC-related
50.m05680	412	46.6	10	TgTwinScan_4402	eukaryotic translation initiation factor 4A
50.m07132	472	8.3	1		hypothetical protein
52.m00001	545	24.8	6	TgTwinScan_2879	"importin alpha, putative"
52.m00003	124	24.2	2	TgTwinScan_2986	"microtubial-binding protein, putative"
52.m00028	165	7.3	1	TgTwinScan_3017	L12 ribosomal protein
52.m00029	747	15.8	5	TgTwinScan_3053	"alpha-galactosidase A, putative"
52.m01543	535	7.9	2		rhoptry protein-related / protein kinase-related
52.m01590	398	17.3	4	TgTwinScan_2936	hypothetical protein
52.m02692	118	19.5	1	TgTwinScan_2981	hypothetical protein
540.m00195	1121	1.1	1	TgTwinScan_1902	hypothetical protein
540.m00203	603	8.5	3	TgTwinScan_1912	protein kinase-related
541.m00133	269	44.6	5	TgTwinScan_1960	"40S ribosomal protein S2, putative"
541.m00134	537	14	5	TgTwinScan_1983	"calcium-dependent protein kinase, putative / calmodulin-domain protein kinase, putative"
541.m00141	2960	41.4	48	TgTwinScan_2001	hypothetical protein   probable rhoptry protein;   Bradley et al (2005) proteomics screen 
541.m00142	333	18	4	TgTwinScan_1998	hypothetical protein
541.m01151	133	57.9	4	TgTwinScan_1930	"calmodulin, putative"
541.m01166	708	5.9	2	TgTwinScan_1947	hypothetical protein
541.m01172	1103	12.4	5	TgTwinScan_1952	hypothetical protein
541.m01196	372	39.2	7	TgTwinScan_1982	"RNA binding protein, putative"
541.m01234	191	35.1	3	TgTwinScan_2022	hypothetical protein
541.m01250	180	22.8	2	TgTwinScan_2046	hypothetical protein
541.m02039	116	23.3	2	TgTwinScan_1937	"histone H2B, putative"
541.m02060	629	14	5		hypothetical protein
541.m02067	129	10.1	1	TgTwinScan_2044	hypothetical protein
541.m02532	513	7.2	1		hypothetical protein
55.m00002	1171	38.4	16	TgTwinScan_6455	"myosin C, putative"
55.m00005	569	42.5	10	TgTwinScan_6462	"apical membrane antigen 1, putative"
55.m00013	136	32.4	1	TgTwinScan_6861	histone H3
55.m00015	323	52	6	TgTwinScan_7000	"14-3-3 protein, putative"
55.m00016	397	9.8	2		DnaJ domain-containing protein
55.m00017	675	4.9	2	TgTwinScan_6832	DnaJ domain-containing protein
55.m00020	919	13.7	5	TgTwinScan_7011	"myosin D, putative"
55.m00021	213	77	8	TgTwinScan_6602	myosin light chain (TgMLC1)
55.m00103	571	35.2	7	TgTwinScan_6706	hypothetical protein
55.m00118	1126	3.7	2	TgTwinScan_6742	"cell division protein, putative"
55.m00139	311	5.1	1	TgTwinScan_6811	"46 kDa FK506-binding nuclear protein, putative"
55.m00144	176	16.5	1	TgTwinScan_6841	hypothetical protein
55.m00168	560	73.9	11	TgTwinScan_6905	"ATP synthase beta chain, putative"
55.m00175	552	14.1	4	TgTwinScan_6928	"elongation factor Tu, putative"
55.m00221	156	41.7	3	TgTwinScan_7064	"40s ribosomal protein S14, putative"
55.m00224	351	56.1	10	TgTwinScan_7045	conserved hypothetical protein
55.m00241	293	28.7	4		"gbp1p protein (RNA bindiong protein), putative"
55.m00250	274	5.1	1	TgTwinScan_6871	armadillo/beta-catenin-like repeat-containing protein
55.m00252	485	4.1	1	TgTwinScan_6858	"26S proteasome non-ATPase regulatory subunit, putative"
55.m00277	157	17.8	2	TgTwinScan_6789	conserved hypothetical protein
55.m00278	270	14.1	2	TgTwinScan_6820	conserved hypothetical protein
55.m00279	135	53.3	4	TgTwinScan_6753	conserved hypothetical protein
55.m00280	276	27.5	5	TgTwinScan_6882	"60S ribosomal protein L7a, putative"
55.m04649	395	33.9	5	TgTwinScan_6523	"ATP-dependent helicase, putaive"
55.m04664	970	4.2	2	TgTwinScan_6545	"glycerol-3-phosphate acyltransferase, putative"
55.m04729	927	10.8	4	TgTwinScan_6629	"heat shock protein, putative"
55.m04760	284	38.4	5		hypothetical protein
55.m04802	685	22.3	8	TgTwinScan_6711	lectin-domain protein
55.m04808	396	21.2	4	TgTwinScan_6716	"vacuoloar ATP synthase subunit D, putative"
55.m04836	2894	1.5	2	TgTwinScan_6754	"nucleoporin, putative"
55.m04872	118	67.8	2	TgTwinScan_6797	"60S acidic ribosomal protein P1, putative"
55.m04892	472	12.1	1		hypothetical protein
55.m04893	534	24.3	5	TgTwinScan_6825	hypothetical protein
55.m04926	128	63.3	3	TgTwinScan_6862	"histone H2A, putative"
55.m04934	588	3.2	1	TgTwinScan_6873	"structure specific recognition protein, putative"
55.m04942	135	29.6	2	TgTwinScan_6862	"histone H2A, putative"
55.m04978	818	9.2	4	TgTwinScan_6925	kelch motif domain-containing protein
55.m05004	183	9.8	1	TgTwinScan_6959	"60S ribosomal protein L18a, putative"
55.m05020	956	19.8	9	TgTwinScan_6982	"trypsin, putative probable rhoptry protein;    Bradley et al (2005) proteomics screen "
55.m05028	225	12.9	2	TgTwinScan_6994	"40S ribosomal protein S16, putative"
55.m05032	133	63.2	4	TgTwinScan_6999	hypothetical protein
55.m05052	403	21.3	4	TgTwinScan_7025	hypothetical protein
55.m05093	786	4.5	2		"glutamyl-tRNA synthetase, putative"
55.m05095	134	29.1	2	TgTwinScan_7087	hypothetical protein
55.m05099	220	17.3	1		conserved hypothetical protein
55.m08188	256	43	6	TgTwinScan_6513	hypothetical protein
55.m08191	608	14	3		protein kinase domain-containing protein
55.m08198	290	41.4	6	TgTwinScan_7023	"porin, putative"
55.m08219	707	19.4	6		hypothetical protein
55.m08224	588	13.9	3		"phosphorylase B kinase gamma catalytic chain, putative"
55.m10262	215	10.2	1	TgTwinScan_6722	hypothetical protein
55.m10265	165	66.1	3	TgTwinScan_6660	hypothetical protein
55.m10286	740	7.6	3	TgTwinScan_6531	conserved hypothetical protein
551.m00238	549	23.3	6	TgTwinScan_2103	"rhoptry antigen, putative   probable rhoptry protein;   Bradley et al (2005) proteomics screen "
551.m00439	766	5.2	2	TgTwinScan_2094	"Gpi16 subunit, GPI transamidase domain-containing protein"
57.m00003	449	80.4	9	TgTwinScan_3222	Tg beta1 tubulin


57.m00005	134	13.4	1	TgTwinScan_3250	"ribosomal protein L32, putative"
57.m00015	336	8.9	2	TgTwinScan_3127	DnaJ domain-containing protein
57.m00024	394	24.4	3	TgTwinScan_3129	protein kinase 3
57.m00025	287	19.9	3	TgTwinScan_3167	"40S ribosomal protein SA, putative"
57.m00031	306	6.2	1		hypothetical protein
57.m00038	230	43	3		conserved hypothetical protein
57.m01681	1587	1.7	1	TgTwinScan_3062	hypothetical protein
57.m01690	430	11.2	3	TgTwinScan_3071	heterogeneous nuclear ribonucleoproteins-related
57.m01692	2992	32	34		"SRS domain-containing, N-acetylglucosamine-phosphate mutase, putative"
57.m01771	120	21.7	1	TgTwinScan_3168	"60s ribosomal protein L31, putative"
57.m01772	673	8.6	3		hypothetical protein
57.m01799	582	31.6	8	TgTwinScan_3198	hypothetical protein
57.m01829	1103	1.5	1	TgTwinScan_3224	"coatomer beta subunit, putative / beta-coat protein, putative"
57.m01846	776	4.9	2	TgTwinScan_3243	"fumarase, putative"
57.m01857	425	13.6	3	TgTwinScan_3253	DnaJ domain-containing protein
57.m01862	697	5.6	2	TgTwinScan_3258	"N2,N2-dimethylguanosine tRNA methyltransferase, putative"
57.m03124	535	8.2	2	TgTwinScan_3199	"acetyl-coenzyme A synthetase, putative"
583.m00009	668	51.3	13	TgTwinScan_4719	"heat shock protein 70, putative"
583.m00012	258	18.6	2	TgTwinScan_4985	"riboxomal protein L30/L7e, putative / wx protein"
583.m00013	287	19.2	2	TgTwinScan_5108	iron-containing superoxide dismutase
583.m00014	175	15.4	2	TgTwinScan_4558	"ribosomal protein L11, putative"
583.m00016	147	16.3	1	TgTwinScan_4621	"ribosomal protein L22, putative"
583.m00019	2638	11.1	12	TgTwinScan_4796	hypothetical protein
583.m00022	453	88.1	12	TgTwinScan_5114	Tg alpha1 tubulin


583.m00591	265	11.3	1	TgTwinScan_4542	fas apoptotic inhibitory molecule-related / lifeguard protein-related
583.m00592	498	19.3	4	TgTwinScan_4552	"succinyl-CoA ligase, putative"
583.m00596	719	3.3	1	TgTwinScan_4573	lung seven transmembrane receptor domain-containing protein
583.m00610	113	50.4	3	TgTwinScan_4557	"60S acidic ribosomal protein P2, putative"
583.m00619	416	25.7	5	TgTwinScan_4515	"60s ribosomal protein L4, putative"
583.m00621	654	52.4	13	TgTwinScan_4488	hypothetical protein
583.m00625	601	24.8	6	TgTwinScan_4644	conserved hypothetical protein
583.m00626	219	20.1	2	TgTwinScan_4648	hypothetical protein
583.m00636	511	8.6	3	TgTwinScan_4705	hypothetical protein   probable rhoptry protein;   Bradley et al (2005) proteomics screen 
583.m00637	302	17.5	2	TgTwinScan_4703	"fibrillarin, putative"
583.m00645	567	20.1	6	TgTwinScan_4746	hypothetical protein
583.m00647	633	8.5	2	TgTwinScan_4788	"splicing factor protein, putative"
583.m00655	742	8.8	3	TgTwinScan_4743	nucleoredoxin-related
583.m00656	139	25.2	2	TgTwinScan_4741	"60S ribosomal protein L23, putative"
583.m00661	195	39	3		"small heat shock protein, putative / bradyzoite-specific protein, putative"
583.m00674	517	25.9	7	TgTwinScan_4839	"isocitrate dehydrogenase, putative"
583.m00676	475	17.9	5	TgTwinScan_4826	"ATP-dependent RNA helicase, putative"
583.m00682	274	58.8	6	TgTwinScan_4862	conserved hypothetical protein
583.m00686	423	20.6	4	TgTwinScan_4952	"branched-chain alpha-keto acid dehydrogenase, putative"
583.m00694	1010	7.7	4	TgTwinScan_5014	protein of unknown function domain-containing protein probable rhoptry protein;    Bradley et al (2005) proteomics screen 
583.m00707	243	80.7	5	TgTwinScan_5109	hypothetical protein
583.m05265	342	15.8	3		hypothetical protein
583.m05298	960	7.2	4	TgTwinScan_4547	hypothetical protein
583.m05303	315	21.3	4		hypothetical protein
583.m05357	1091	7.8	3	TgTwinScan_4615	"heat shock protein 90, putative"
583.m05380	306	12.4	2	TgTwinScan_4639	"serine/threonine protein phosphatase, putative"
583.m05394	299	6.4	1	TgTwinScan_4656	conserved hypothetical protein
583.m05398	1343	9.8	5	TgTwinScan_4661	hypothetical protein
583.m05402	3738	0.5	1	TgTwinScan_4666	hypothetical protein
583.m05417	4562	14	26		glucoamylase S1/S2-related
583.m05526	455	20.2	5	TgTwinScan_4833	hypothetical protein
583.m05549	1687	6.6	5	TgTwinScan_4861	hypothetical protein
583.m05552	193	34.2	4	TgTwinScan_4864	"60s ribosomal protein l6, putative"
583.m05562	173	22.5	2	TgTwinScan_4881	"60S ribosomal protein L7a, putative"
583.m05588	628	5.9	2		RNA recognition motif 2 domain-containing protein
583.m05599	179	36.3	3	TgTwinScan_4932	hypothetical protein
583.m05616	2273	0.7	1	TgTwinScan_4953	hypothetical protein
583.m05652	820	6	1	TgTwinScan_4998	hypothetical protein
583.m05693	85	18.8	1	TgTwinScan_5049	hypothetical protein
583.m05696	158	34.8	2	TgTwinScan_5053	hypothetical protein
583.m05717	178	9	1	TgTwinScan_5078	hypothetical protein
583.m05736	394	9.9	1	TgTwinScan_5100	hypothetical protein
583.m09122	1022	11.3	5	TgTwinScan_4853	hypothetical protein
583.m09192	86	68.6	1	TgTwinScan_4705	hypothetical protein   probable rhoptry protein;   Bradley et al (2005) proteomics screen 
583.m11414	248	50	5	TgTwinScan_4647	hypothetical protein
583.m11443	497	13.1	3	TgTwinScan_4574	hypothetical protein   probable rhoptry protein;   Bradley et al (2005) proteomics screen 
59.m00003	674	41.7	14	TgTwinScan_7546	"heat shock protein 70, putative"
59.m00005	473	11.2	3	TgTwinScan_7272	"protein transport protein Sec61 alpha subunit isoform 1, putative"
59.m00006	452	47.8	9	TgTwinScan_7295	"cyst matrix protein, putative"
59.m00008	187	19.8	2	TgTwinScan_7361	surface antigen P22
59.m00013	422	13.3	2	TgTwinScan_7148	"zinc finger (CCCH type) protein, putative"
59.m00055	639	2.8	1	TgTwinScan_7522	"eukaryotic translation initiation factor 3 subunit 6 interacting protein, putative"
59.m00061	323	45.5	7	TgTwinScan_7575	"mitochondrial 2-oxoglutarate/malate carrier protein, putative"
59.m00072	310	22.3	2	TgTwinScan_7425	hypothetical protein
59.m00073	476	9.2	2		"lipoate-protein ligase A, putative"
59.m00077	538	9.3	2	TgTwinScan_7301	"protein phosphatase 2C, putative probable rhoptry protein;    Bradley et al (2005) proteomics screen "
59.m00083	941	29.5	14	TgTwinScan_7264	"insulysin, putative probable rhoptry protein;    Bradley et al (2005) proteomics screen "
59.m00090	1044	4.1	2	TgTwinScan_7514	"coatomer protein gamma 2-subunit, putative"
59.m03367	648	20.8	7	TgTwinScan_7126	RNA recognition motif domain-containing protein
59.m03408	536	41.6	11	TgTwinScan_7170	conserved hypothetical protein
59.m03410	475	21.3	4	TgTwinScan_7172	"enolase, putative"
59.m03414	560	8.2	2	TgTwinScan_7176	"citrate synthase, putative"
59.m03455	134	91	5	TgTwinScan_7235	"calmodulin, putative"
59.m03479	413	28.8	6		protease-related
59.m03496	225	10.7	1	TgTwinScan_7279	"vesicle trafficking protein, putative"
59.m03514	139	22.3	1	TgTwinScan_7305	hypothetical protein
59.m03516	151	37.7	4	TgTwinScan_7307	"40S ribosomal protein S13, putative"
59.m03597	548	4.9	2	TgTwinScan_7419	"oxidoreductase, putative"
59.m03621	375	5.6	1	TgTwinScan_7448	"poly(A)+ RNA export protein, putative"
59.m03635	401	18.2	4		conserved hypothetical protein
59.m03661	802	4.5	2	TgTwinScan_7497	"cell division protein 48, putative"
59.m08333	1578	2.5	2	TgTwinScan_7428	hypothetical protein
611.m00038	546	24.7	6	TgTwinScan_2113	"eukaryotic translation initiation factor 3 subunit 7, putative"
63.m00146	372	16.4	3	TgTwinScan_1674	"54-kDa antigen, partial"
63.m00157	1896	1.3	1	TgTwinScan_1688	hypothetical protein
63.m01398	372	8.6	1	TgTwinScan_1315	"54-kDa antigen, partial   probable rhoptry protein;   Bradley et al (2005) proteomics screen "
64.m00001	877	21.8	10	TgTwinScan_1697	p97 protein
64.m00329	898	15.9	6	TgTwinScan_1700	"clp ATP-binding chain B1, putative"
64.m00341	383	11	2	TgTwinScan_1714	hypothetical protein
641.m00001	751	7.9	3	TgTwinScan_2152	N-ethylmaleimide-sensitive factor
641.m00002	359	30.9	5	TgTwinScan_2196	microneme protein 3 (MIC3)
641.m00177	510	30.6	8	TgTwinScan_2226	"lipoamide acyltransferase component of branched-chain alpha-keto dehyrogenase complex, putative"
641.m00178	487	35.7	7	TgTwinScan_2256	"ubiquinol-cytochrome c reductase, putative / Rieske iron-sulfur protein, putative"
641.m00192	537	8.6	2	TgTwinScan_2143	"TCP-1/cpn60 family chaperonin, putative"
641.m01460	239	51	4	TgTwinScan_2126	major sperm protein domain-containing protein
641.m01480	2234	14.4	13	TgTwinScan_2146	"DEAH-box RNA/DNA helicase, putative"
641.m01535	538	5.8	2	TgTwinScan_2216	splicing factor u2af protein-related
641.m01549	752	22.1	7		hypothetical protein
645.m00003	231	15.6	2		beta-hydroxyacyl-ACP dehydratase
645.m00319	461	26.5	6	TgTwinScan_2331	RNA recognition motif domain-containing protein
65.m00001	628	16.7	5	TgTwinScan_1762	nucleoside-triphosphatase I
65.m00005	479	29	8	TgTwinScan_1891	"phosphate carrier protein, putative"
65.m01096	990	11.8	4	TgTwinScan_1749	sec23/Sec24 domain-containing protein
65.m01111	740	6.1	3	TgTwinScan_1765	nucleoside-triphosphatase II
65.m01195	1917	19.2	16	TgTwinScan_1878	"WD-40 repeat myosin-like protein, putative"
67.m00007	435	29.4	6	TgTwinScan_0014	hypothetical protein
72.m00001	553	19.3	6		non-transmembrane antigen
72.m00396	564	10.5	3	TgTwinScan_3329	"signal recognition particle protein, putative"
72.m00843	649	12.9	3		KH domain containing protein
74.m00460	310	24.8	5	TgTwinScan_3398	hypothetical protein
76.m00004	120	31.7	2	TgTwinScan_3556	"dense granule protein 5 precursor, putative"
76.m00009	190	17.9	2	TgTwinScan_3457	"60S ribosomal protein L9, putative"
76.m00016	448	61.6	9	TgTwinScan_0458	"elongation factor 1-alpha, putative   probable secreted protein; Zhou et al (2005) proteomics screen"
76.m01543	422	5.7	1	TgTwinScan_3416	hypothetical protein   probable secreted protein; Zhou et al (2005) proteomics screen
76.m01572	252	24.2	4	TgTwinScan_3455	"ATP synthase, putative"
76.m01605	166	19.3	2	TgTwinScan_3496	hypothetical protein
76.m01624	428	10.7	2	TgTwinScan_3519	"FK506-binding nuclear protein, putative"
76.m01665	955	21.5	10	TgTwinScan_3564	"lysophospholipase, putative"
76.m01666	309	36.2	5	TgTwinScan_3565	conserved hypothetical protein
76.m01667	131	44.3	2	TgTwinScan_3566	conserved hypothetical protein
76.m01670	292	38	5	TgTwinScan_3569	"peroxiredoxin family protein/glutaredoxin, putative"
76.m01677	276	29.7	3	TgTwinScan_3575	heat shock protein-related
76.m01683	780	4	1	TgTwinScan_3585	hypothetical protein
76.m01691	1373	1.6	1	TgTwinScan_3591	hypothetical protein
8.m00178	351	21.4	5	TgTwinScan_2359	PAN domain-containing protein   probable secreted protein; Zhou et al (2005) proteomics screen
8.m00182	169	16.6	1	TgTwinScan_2365	conserved hypothetical protein
80.m00001	708	23.2	9	TgTwinScan_0071	heat shock protein 90
80.m00003	340	69.1	9	TgTwinScan_0177	glyceraldehyde-3-phosphate dehydrogenase
80.m00006	550	33.3	8	TgTwinScan_0081	"malate:quinone oxidoreductase, putative"
80.m00014	281	19.6	2	TgTwinScan_0091	nucleosome assembly domain-containing protein
80.m00017	221	25.3	3	TgTwinScan_0098	"60S ribosomal protein L10, putative"
80.m00018	234	37.6	4	TgTwinScan_0101	ubiquinol-cytochrome C reductase complex 14 kDa protein-related
80.m00020	718	7	2	TgTwinScan_0104	"pyridine nucleotide-disulphide oxidoreductase, putative"
80.m00057	652	14.9	5	TgTwinScan_0230	"polypyrimidine track-binding protein, putative"
80.m00062	286	22.7	4	TgTwinScan_0312	"60s ribosomal protein L13a, putative"
80.m00063	466	9.9	2	TgTwinScan_0069	"tryptophanyl-tRNA synthetase, putative   probable secreted protein; Zhou et al (2005) proteomics screen"
80.m02161	436	83	11		hypothetical protein
80.m02185	1071	7.9	4		hypothetical protein
80.m02220	187	9.1	1	TgTwinScan_0166	"60s ribosomal protein L19, putative"
80.m02240	129	22.5	2	TgTwinScan_0182	"ubiquitin / ribosomal protein CEP52 fusion protein, putative"
80.m02284	315	16.2	3	TgTwinScan_0233	hypothetical protein
80.m02296	967	5.8	3	TgTwinScan_0245	"2OG-Fe(II) oxygenase family oxidoreductase, putative"
80.m02298	1731	10.1	8	TgTwinScan_0247	"clathrin heavy chain, putative"
80.m02343	519	27	5		"ROP8, putative"
80.m03946	232	22.8	3	TgTwinScan_0198	hypothetical protein
80.m03969	939	7.7	2	TgTwinScan_0205	BNR/Asp-box repeat domain-containing protein
80.m05396	2577	1.3	2		"serine/threonine-protein kinase, putative"
83.m00004	560	44.3	10		glucose-6-phosphate dehydrogenase
83.m00013	448	77.9	12	TgTwinScan_3553	   probable secreted protein; Zhou et al (2005) proteomics screen
83.m01184	843	6.2	3	TgTwinScan_0337	"heat shock protein 90, putative"
83.m01219	410	12.4	2	TgTwinScan_0380	poly(ADP)-ribose polymerase-related
83.m01278	439	16.6	3	TgTwinScan_0448	"eukaryotic translation initiation factor 3, putative"
83.m01280	1625	2.6	2	TgTwinScan_0451	hypothetical protein
83.m02145	941	24.1	11		"rhoptry antigen, putative"
86.m00365	268	34	5	TgTwinScan_0503	hypothetical protein
