# Supplementary material for: Cytoskeletal Components of an Invasion Machine—The Apical Complex of Toxoplasma gondii
Source: PLoS Pathog. 2006 Feb 24;2(2):e13. doi: 10.1371/journal.ppat.0020013 (PMC1383488; doi:10.1371/journal.ppat.0020013)
Supplement: Dataset S2 — (16 KB TXT) [file ppat.0020013.sd002.txt]

TIGR_ID	protein_length	% coverage	#_of_contigs	Twinscan_ID	Description
113.m00009	1689	1.4	1	TgTwinScan_0626	conserved hypothetical protein
113.m00782	367	12.3	2	TgTwinScan_0591	myosin light chain-related
113.m00793	1290	3.4	2	TgTwinScan_0608	hypothetical protein
113.m00794	2551	2.7	3	TgTwinScan_0608	hypothetical protein
113.m00798	266	40.2	5	TgTwinScan_0614	conserved hypothetical protein
125.m00071	2350	6.6	8	TgTwinScan_0644	"grb10 interacting GYF protein, putative"
129.m00256	619	9	3	TgTwinScan_0667	cleft lip and palate transmembrane protein 1-related
162.m00001	582	26.3	8	TgTwinScan_0755	"calcium-dependent protein kinase, putative / calmodulin-domain protein kinase, putative"
162.m00326	263	23.6	3	TgTwinScan_0753	hypothetical protein
20.m00331	727	11.8	3		hypothetical protein
20.m00332	1188	4.5	3	TgTwinScan_3714	AFG3 ATPase family protein
20.m00372	761	11.7	4	TgTwinScan_4007	"calcium-dependent protein kinase, putative / calmodulin-domain protein kinase, putative"
20.m03673	336	28.3	5	TgTwinScan_3633	hypothetical protein
20.m03702	1631	1.9	1	TgTwinScan_3672	"nucleoside diphosphate kinase 7, putative"
20.m03733	330	13	2		hypothetical protein
20.m03858	877	5.8	2		hypothetical protein
20.m03920	497	25.4	6	TgTwinScan_3952	hypothetical protein
20.m03975	426	9.4	2	TgTwinScan_4017	conserved hypothetical protein
20.m05986	5031	0.9	2	TgTwinScan_3991	formin-related protein
23.m00237	141	27	2	TgTwinScan_2407	hypothetical protein
25.m00007	376	46	8	TgTwinScan_0926	actin
25.m00203	424	24.8	5	TgTwinScan_0998	"thioredoxin, putative"
25.m01847	1017	5.3	3	TgTwinScan_0935	hypothetical protein
25.m01884	218	28.4	3		hypothetical protein
25.m01905	631	7	2	TgTwinScan_1003	protein kinase domain-containing protein
25.m02930	1252	5.2	4		conserved hypothetical protein
27.m00846	542	33.6	9		hypothetical protein
27.m01477	99	53.5	3	TgTwinScan_1026	Sec61beta family protein
28.m00026	767	4.7	2	TgTwinScan_2466	XPG N-terminal domain-containing protein / MKT1-related
28.m00301	449	61	8	TgTwinScan_2465	Tg beta3 tubulin
28.m00307	683	10	4	TgTwinScan_2471	hypothetical protein
33.m01271	80	18.8	1	TgTwinScan_1195	hypothetical protein
33.m01312	1869	23	14	TgTwinScan_1238	hypothetical protein
33.m01315	931	12.9	5	TgTwinScan_1242	hypothetical protein
33.m01331	796	3.1	1	TgTwinScan_1253	hypothetical protein
33.m02213	505	6.7	2	TgTwinScan_1191	"centromere/microtubule binding protein, putative"
33.m02666	112	67.9	5	TgTwinScan_1192	hypothetical protein
35.m00002	321	31.5	5	TgTwinScan_1406	"receptor for activated C kinase, RACK protein, putative"
35.m00849	1717	5.7	3	TgTwinScan_1325	hypothetical protein
35.m00870	868	6.2	2	TgTwinScan_1348	conserved hypothetical protein
35.m00890	1153	6.6	3	TgTwinScan_1378	hypothetical protein
35.m00901	941	16.9	7	TgTwinScan_1387	KH domain-containing protein
35.m01595	538	81.2	5	TgTwinScan_1329	inner membrane complex protein listed incorrectly by Tigr as IMC3
37.m00747	379	57.8	7		hypothetical protein
37.m00765	2172	10	9	TgTwinScan_1463	neurofilament triplet H protein-related
38.m00014	1477	5.4	4	TgTwinScan_1532	"calcium-dependent protein kinase, putative / calmodulin-domain protein kinase, putative"
38.m01032	1178	2	1	TgTwinScan_1530	ATPase (DUF699) domain-containing protein
38.m01042	1199	3.2	2	TgTwinScan_1507	"zinc finger (CCCH type) protein, putative"
38.m01070	1871	6.2	6	TgTwinScan_1607	hypothetical protein
38.m01096	466	22.1	4		eukaryotic porin domain-containing protein
38.m01114	389	40.9	3	TgTwinScan_1576	hypothetical protein
38.m01895	325	20	4	TgTwinScan_1555	hypothetical protein
39.m00349	596	9.7	3	TgTwinScan_1642	conserved hypothetical protein
39.m00350	444	51.6	9	TgTwinScan_1643	pfs77-related
41.m00021	429	51	8	TgTwinScan_2591	articulin 4
41.m00031	440	9.1	2	TgTwinScan_2590	SPFH domain / Band 7 family domain-containing protein
41.m00036	449	67	8	TgTwinScan_2537	Tg beta2 tubulin##
41.m01315	1198	7.4	4	TgTwinScan_2541	"cell division control protein 68, putative"
41.m01354	1476	4.8	4		hypothetical protein
41.m01383	138	17.4	1	TgTwinScan_2634	Tg dynein light chain
41.m01386	239	31.4	4	TgTwinScan_2637	conserved hypothetical protein
41.m03144	247	13.4	2	TgTwinScan_2512	hypothetical protein
42.m00046	128	10.2	1	TgTwinScan_5381	hypothetical protein
42.m00048	315	5.7	1	TgTwinScan_5405	conserved hypothetical protein
42.m00051	189	30.7	2		hypothetical protein
42.m00070	139	51.1	3	TgTwinScan_5457	hypothetical protein
42.m03282	93	28	2	TgTwinScan_5164	hypothetical protein
42.m03330	896	3.8	2	TgTwinScan_5219	hypothetical protein
42.m03331	622	4.7	2	TgTwinScan_5220	"thioredoxin, putative"
42.m03344	5306	1.2	3	TgTwinScan_5242	PHD-finger domain-containing protein
42.m03357	488	18.4	4		probably TgIMC4
42.m03440	1885	20.4	15	TgTwinScan_5378	hypothetical protein
42.m03481	726	10.1	3	TgTwinScan_5425	hypothetical protein
42.m03607	2109	1.7	2	TgTwinScan_5571	pulmonary surfactant-associated protein D precursor-related
42.m07384	122	39.3	3	TgTwinScan_5551	hypothetical protein
42.m08072	245	12.7	1	TgTwinScan_5208	hypothetical protein
44.m00001	335	30.4	5	TgTwinScan_5663	"membrane-associated calcum-binding protein, related"
44.m00002	283	14.5	2	TgTwinScan_5716	peroxiredoxin 3
44.m00004	609	63.1	12	TgTwinScan_5805	membrane skeletal protein IMC1
44.m00020	560	52.7	9	TgTwinScan_5709	pfs77-related
44.m00030	571	29.2	7	TgTwinScan_5791	conserved hypothetical protein
44.m00031	452	62.8	8	TgTwinScan_5804	TgIMC3
44.m00033	594	11.8	3	TgTwinScan_5781	"EH protein, putative"
44.m00047	468	12	2	TgTwinScan_5875	hypothetical protein
44.m00051	290	20.3	4	TgTwinScan_5915	prohibitin-related
44.m02536	153	41.2	1	TgTwinScan_0363	hypothetical protein
44.m02554	1274	4.4	3	TgTwinScan_5670	neurofilament triplet H protein-related
44.m02565	163	47.2	3	TgTwinScan_5686	p25-alpha domain-containing protein
44.m02594	1093	7.6	4	TgTwinScan_5717	"calcium-transporting ATPase, putative"
44.m02618	476	23.7	5	TgTwinScan_5748	"mucin, putative"
44.m02636	1107	17.5	7		"protein kinase, putative"
44.m02644	178	60.1	3	TgTwinScan_5776	hypothetical protein
44.m02716	314	9.2	2	TgTwinScan_5860	hypothetical protein
44.m02723	220	73.2	6	TgTwinScan_5872	hypothetical protein
44.m04614	314	9.2	2	TgTwinScan_5756	hypothetical protein
44.m04617	598	3.3	1	TgTwinScan_5773	hypothetical protein
44.m04627	446	15.2	4	TgTwinScan_5845	conserved hypothetical protein
44.m04681	142	42.3	2		hypothetical protein
44.m04682	307	25.4	5	TgTwinScan_5685	conserved hypothetical protein
44.m06355	933	29.9	11		hypothetical protein
46.m00001	831	50.3	18	TgTwinScan_2722	"myosin A, putative"
46.m01643	325	19.7	3	TgTwinScan_2716	hypothetical protein
46.m01704	138	11.6	1		hypothetical protein
46.m01713	372	13.7	3	TgTwinScan_2810	hypothetical protein
46.m01721	86	50	1	TgTwinScan_2818	hypothetical protein
46.m01727	560	8.9	3	TgTwinScan_2825	conserved hypothetical protein
46.m01736	491	4.1	1	TgTwinScan_2833	hypothetical protein
46.m01740	255	7.5	1	TgTwinScan_2839	hypothetical protein
46.m02875	487	6.4	1	TgTwinScan_2698	hypothetical protein
46.m02889	259	19.3	3	TgTwinScan_2846	hypothetical protein
49.m00001	830	7.1	3	TgTwinScan_6076	"myosin E, putative"
49.m00051	271	25.5	3	TgTwinScan_6353	"prohibitin, putative"
49.m03169	408	12	2		hypothetical protein
49.m03173	211	13.3	1	TgTwinScan_6092	membrane skeletal protein IMC1-related
49.m03276	489	17.4	4		protein kinase domain-containing protein
49.m03333	1513	22.9	15	TgTwinScan_6293	"myosin, putative"
49.m03355	111	89.2	3	TgTwinScan_6322	hypothetical protein
49.m03361	358	12.6	2	TgTwinScan_6330	hypothetical protein
49.m05663	843	13.9	6		hypothetical protein
49.m05689	419	9.3	2		hypothetical protein
49.m05704	2238	1.8	2	TgTwinScan_6267	"trichohyalin, putative"
49.m05723	797	13.8	5	TgTwinScan_6354	"ras-GTPase-activating protein binding protein, putative"
50.m00028	365	23.6	4	TgTwinScan_4099	hypothetical protein
50.m00057	126	22.2	1	TgTwinScan_4159	hypothetical protein
50.m00058	248	37.9	5	TgTwinScan_4152	"thioredoxin, putative"
50.m00060	475	4.8	1	TgTwinScan_4140	nudix (nucleoside diphosphate linked moiety X)-type motif 9
50.m03065	134	25.4	2	TgTwinScan_4022	hypothetical protein
50.m03081	416	29.6	6		hypothetical protein
50.m03109	783	5.5	2	TgTwinScan_4082	conserved hypothetical protein
50.m03141	179	54.7	3	TgTwinScan_4119	TgCAM1
50.m03171	2303	2.1	2	TgTwinScan_4162	conserved hypothetical protein
50.m03254	277	58.1	5	TgTwinScan_4259	conserved hypothetical protein
50.m03350	838	24.2	9	TgTwinScan_4372	"microtubule-binding protein, putative"
50.m03356	241	33.2	3	TgTwinScan_4384	Tg Centrin2
50.m03374	1156	32.3	17	TgTwinScan_4407	hypothetical protein
50.m03404	739	3.9	2	TgTwinScan_4447	"cation efflux family protein, putative"
50.m05651	1190	11.8	5	TgTwinScan_4263	surface protein PspC-related
50.m07132	472	8.3	1		hypothetical protein
52.m00001	545	24.8	6	TgTwinScan_2879	"importin alpha, putative"
52.m00003	124	24.2	2	TgTwinScan_2986	"microtubial-binding protein, putative"
52.m01590	398	17.3	4	TgTwinScan_2936	hypothetical protein
52.m02692	118	19.5	1	TgTwinScan_2981	hypothetical protein
540.m00195	1121	1.1	1	TgTwinScan_1902	hypothetical protein
540.m00203	603	8.5	3	TgTwinScan_1912	protein kinase-related
541.m00134	537	14	5	TgTwinScan_1983	"calcium-dependent protein kinase, putative / calmodulin-domain protein kinase, putative"
541.m00141	2960	41.4	48		hypothetical protein
541.m00142	333	18	4	TgTwinScan_1998	hypothetical protein
541.m01151	133	57.9	4	TgTwinScan_1930	"calmodulin, putative"
541.m01166	708	5.9	2	TgTwinScan_1947	hypothetical protein
541.m01172	1103	12.4	5	TgTwinScan_1952	hypothetical protein
541.m01234	191	35.1	3	TgTwinScan_2022	hypothetical protein
541.m01250	180	22.8	2	TgTwinScan_2046	hypothetical protein
541.m02060	629	14	5		hypothetical protein
541.m02067	129	10.1	1	TgTwinScan_2044	hypothetical protein
541.m02532	513	7.2	1		hypothetical protein
55.m00002	1171	38.4	16	TgTwinScan_6455	"myosin C, putative"
55.m00005	569	42.5	10	TgTwinScan_6462	"apical membrane antigen 1, putative"
55.m00015	323	52	6	TgTwinScan_7000	"14-3-3 protein, putative"
55.m00020	919	13.7	5	TgTwinScan_7011	"myosin D, putative"
55.m00021	213	77	8	TgTwinScan_6602	myosin light chain (TgMLC1)
55.m00103	571	35.2	7	TgTwinScan_6706	hypothetical protein
55.m00118	1126	3.7	2	TgTwinScan_6742	"cell division protein, putative"
55.m00144	176	16.5	1	TgTwinScan_6841	hypothetical protein
55.m00224	351	56.1	10	TgTwinScan_7045	conserved hypothetical protein
55.m00250	274	5.1	1	TgTwinScan_6871	armadillo/beta-catenin-like repeat-containing protein
55.m00277	157	17.8	2	TgTwinScan_6789	conserved hypothetical protein
55.m00278	270	14.1	2	TgTwinScan_6820	conserved hypothetical protein
55.m00279	135	53.3	4	TgTwinScan_6753	conserved hypothetical protein
55.m04760	284	38.4	5		hypothetical protein
55.m04802	685	22.3	8	TgTwinScan_6711	lectin-domain protein
55.m04836	2894	1.5	2	TgTwinScan_6754	"nucleoporin, putative"
55.m04892	472	12.1	1		hypothetical protein
55.m04893	534	24.3	5	TgTwinScan_6825	hypothetical protein
55.m04934	588	3.2	1	TgTwinScan_6873	"structure specific recognition protein, putative"
55.m04978	818	9.2	4	TgTwinScan_6925	kelch motif domain-containing protein
55.m05032	133	63.2	4	TgTwinScan_6999	hypothetical protein
55.m05052	403	21.3	4	TgTwinScan_7025	hypothetical protein
55.m05095	134	29.1	2	TgTwinScan_7087	hypothetical protein
55.m05099	220	17.3	1		conserved hypothetical protein
55.m08188	256	43	6	TgTwinScan_6513	hypothetical protein
55.m08191	608	14	3		protein kinase domain-containing protein
55.m08198	290	41.4	6	TgTwinScan_7023	"porin, putative"
55.m08219	707	19.4	6		hypothetical protein
55.m10262	215	10.2	1	TgTwinScan_6722	hypothetical protein
55.m10265	165	66.1	3	TgTwinScan_6660	hypothetical protein
55.m10286	740	7.6	3	TgTwinScan_6531	conserved hypothetical protein
57.m00003	449	80.4	9	TgTwinScan_3222	Tg beta1 tubulin
57.m00024	394	24.4	3	TgTwinScan_3129	protein kinase 3
57.m00031	306	6.2	1		hypothetical protein
57.m00038	230	43	3		conserved hypothetical protein
57.m01681	1587	1.7	1	TgTwinScan_3062	hypothetical protein
57.m01692	2992	32	34		"SRS domain-containing, N-acetylglucosamine-phosphate mutase, putative"
57.m01772	673	8.6	3		hypothetical protein
57.m01799	582	31.6	8	TgTwinScan_3198	hypothetical protein
583.m00019	2638	11.1	12	TgTwinScan_4796	hypothetical protein
583.m00022	453	88.1	12	TgTwinScan_5114	Tg alpha1 tubulin##
583.m00591	265	11.3	1	TgTwinScan_4542	fas apoptotic inhibitory molecule-related / lifeguard protein-related
583.m00596	719	3.3	1	TgTwinScan_4573	lung seven transmembrane receptor domain-containing protein
583.m00621	654	52.4	13	TgTwinScan_4488	hypothetical protein
583.m00625	601	24.8	6	TgTwinScan_4644	conserved hypothetical protein
583.m00626	219	20.1	2	TgTwinScan_4648	hypothetical protein
583.m00637	302	17.5	2	TgTwinScan_4703	"fibrillarin, putative"
583.m00645	567	20.1	6	TgTwinScan_4746	hypothetical protein
583.m00655	742	8.8	3	TgTwinScan_4743	nucleoredoxin-related
583.m00682	274	58.8	6	TgTwinScan_4862	conserved hypothetical protein
583.m00694	1010	7.7	4		protein of unknown function domain-containing protein
583.m00707	243	80.7	5	TgTwinScan_5109	hypothetical protein
583.m05265	342	15.8	3		hypothetical protein
583.m05298	960	7.2	4	TgTwinScan_4547	hypothetical protein
583.m05303	315	21.3	4		hypothetical protein
583.m05394	299	6.4	1	TgTwinScan_4656	conserved hypothetical protein
583.m05398	1343	9.8	5	TgTwinScan_4661	hypothetical protein
583.m05402	3738	0.5	1	TgTwinScan_4666	hypothetical protein
583.m05526	455	20.2	5	TgTwinScan_4833	hypothetical protein
583.m05549	1687	6.6	5	TgTwinScan_4861	hypothetical protein
583.m05599	179	36.3	3	TgTwinScan_4932	hypothetical protein
583.m05616	2273	0.7	1	TgTwinScan_4953	hypothetical protein
583.m05652	820	6	1	TgTwinScan_4998	hypothetical protein
583.m05693	85	18.8	1	TgTwinScan_5049	hypothetical protein
583.m05696	158	34.8	2	TgTwinScan_5053	hypothetical protein
583.m05717	178	9	1	TgTwinScan_5078	hypothetical protein
583.m05736	394	9.9	1	TgTwinScan_5100	hypothetical protein
583.m09122	1022	11.3	5	TgTwinScan_4853	hypothetical protein
583.m11414	248	50	5	TgTwinScan_4647	hypothetical protein
59.m00005	473	11.2	3	TgTwinScan_7272	"protein transport protein Sec61 alpha subunit isoform 1, putative"
59.m00006	452	47.8	9	TgTwinScan_7295	"cyst matrix protein, putative"
59.m00072	310	22.3	2	TgTwinScan_7425	hypothetical protein
59.m00083	941	29.5	14		"insulysin, putative"
59.m03408	536	41.6	11	TgTwinScan_7170	conserved hypothetical protein
59.m03455	134	91	5	TgTwinScan_7235	"calmodulin, putative"
59.m03514	139	22.3	1	TgTwinScan_7305	hypothetical protein
59.m03635	401	18.2	4		conserved hypothetical protein
59.m03661	802	4.5	2	TgTwinScan_7497	"cell division protein 48, putative"
59.m08333	1578	2.5	2	TgTwinScan_7428	hypothetical protein
63.m00146	372	16.4	3	TgTwinScan_1674	"54-kDa antigen, partial"
63.m00157	1896	1.3	1	TgTwinScan_1688	hypothetical protein
64.m00001	877	21.8	10	TgTwinScan_1697	p97 protein
64.m00329	898	15.9	6	TgTwinScan_1700	"clp ATP-binding chain B1, putative"
64.m00341	383	11	2	TgTwinScan_1714	hypothetical protein
641.m00001	751	7.9	3	TgTwinScan_2152	N-ethylmaleimide-sensitive factor
641.m01460	239	51	4	TgTwinScan_2126	major sperm protein domain-containing protein
641.m01535	538	5.8	2	TgTwinScan_2216	splicing factor u2af protein-related
641.m01549	752	22.1	7		hypothetical protein
65.m01096	990	11.8	4	TgTwinScan_1749	sec23/Sec24 domain-containing protein
65.m01195	1917	19.2	16	TgTwinScan_1878	"WD-40 repeat myosin-like protein, putative"
67.m00007	435	29.4	6	TgTwinScan_0014	hypothetical protein
72.m00001	553	19.3	6		non-transmembrane antigen
72.m00396	564	10.5	3	TgTwinScan_3329	"signal recognition particle protein, putative"
72.m00843	649	12.9	3		KH domain containing protein
74.m00460	310	24.8	5	TgTwinScan_3398	hypothetical protein
76.m01605	166	19.3	2	TgTwinScan_3496	hypothetical protein
76.m01666	309	36.2	5	TgTwinScan_3565	conserved hypothetical protein
76.m01667	131	44.3	2	TgTwinScan_3566	conserved hypothetical protein
76.m01683	780	4	1	TgTwinScan_3585	hypothetical protein
76.m01691	1373	1.6	1	TgTwinScan_3591	hypothetical protein
8.m00182	169	16.6	1	TgTwinScan_2365	conserved hypothetical protein
80.m00057	652	14.9	5	TgTwinScan_0230	"polypyrimidine track-binding protein, putative"
80.m02161	436	83	11		hypothetical protein
80.m02185	1071	7.9	4		hypothetical protein
80.m02284	315	16.2	3	TgTwinScan_0233	hypothetical protein
80.m03946	232	22.8	3	TgTwinScan_0198	hypothetical protein
80.m03969	939	7.7	2	TgTwinScan_0205	BNR/Asp-box repeat domain-containing protein
80.m05396	2577	1.3	2		"serine/threonine-protein kinase, putative"
83.m01280	1625	2.6	2	TgTwinScan_0451	hypothetical protein
86.m00365	268	34	5	TgTwinScan_0503	hypothetical protein
