# Supplementary material for: Cytoskeletal Components of an Invasion Machine—The Apical Complex of Toxoplasma gondii
Source: PLoS Pathog. 2006 Feb 24;2(2):e13. doi: 10.1371/journal.ppat.0020013 (PMC1383488; doi:10.1371/journal.ppat.0020013)
Supplement: Dataset S3 — (23 KB TXT) [file ppat.0020013.sd003.txt]

113.m00755	519	25.2	5	TgTwinScan_0556	duplicated carbonic anhydrase probable rhoptry protein; Bradley et al (2005) proteomics screen
113.m00757	273	5.5	1	TgTwinScan_0560	hypothetical protein
113.m00780	240	15	1	TgTwinScan_0588	conserved hypothetical protein
113.m00789	621	5.8	2	TgTwinScan_0600	serine/threonine protein phosphatase, putative
113.m00791	2132	.8	1	TgTwinScan_0604	glucoamylase S1/S2-related
113.m00810	1158	1.4	1	TgTwinScan_0630	snRNP (small nuclear ribonucleoprotein, an RNA helicase) protein, putative
125.m00072	1240	1.5	1	TgTwinScan_0646	SPX domain-containing protein
129.m00263	1208	1.7	1	TgTwinScan_0678	hypothetical protein
162.m00318	2954	4.3	6	TgTwinScan_0743	protein kinase domain-containing protein
20.m00003	305	17.4	2	TgTwinScan_3701	hypothetical protein
20.m003724	305	6.6	1	TgTwinScan_3702	hypothetical protein
20.m00392	318	5.7	1	TgTwinScan_3930	fatty acid elongation protein-related
20.m03647	1462	1.5	1	TgTwinScan_3606	copper-transporting ATPase, putative
20.m03660	788	7.2	3	TgTwinScan_3618	hypothetical protein
20.m03669	555	12.6	3	TgTwinScan_3629	U3 small nucleolar ribonucleoprotein complex-associated protein, putative
20.m03680	619	2.3	1	TgTwinScan_3642	eukaryotic aspartyl protease, putative
20.m03780	739	3.4	1	TgTwinScan_3770	hypothetical protein
20.m03784	330	7	1	TgTwinScan_3776	hypothetical protein
20.m03816	2540	1.4	1		hypothetical protein
20.m03838	1859	7.2	6	TgTwinScan_3841	hypothetical protein
20.m03849	1054	1.5	1		membrane-attack complex (MAC)/Perforin domain-containing protein
20.m03882	1386	1.7	1	TgTwinScan_3898	splicing factor 3B subunit 1, putative
20.m03894	985	2.7	1	TgTwinScan_3919	U5 snRNP-associated 102 kDa protein, putative
20.m03930	348	4	1	TgTwinScan_3965	20k cyclophilin
20.m03963	4740	.5	1	TgTwinScan_4006	formin-related protein
20.m03974	2071	.7	1	TgTwinScan_4015	hypothetical protein
20.m05962	736	5.6	3	TgTwinScan_3739	mitochondrial carrier domain-containing protein
20.m05982	1475	1.6	1	TgTwinScan_3823	hypothetical protein
25.m00212	565	6.4	2	TgTwinScan_0909	microneme protein, putative
25.m00216	132	9.8	1	TgTwinScan_0856	40S ribosomal protein S17, putative
25.m01736	1439	5.6	4	TgTwinScan_0825	hypothetical protein
25.m01799	481	4.2	1	TgTwinScan_0882	PHD-finger domain-containing protein
25.m01804	1121	1.4	1		myosin heavy chain, putative
25.m01810	205	7.8	1		conserved hypothetical protein
25.m01822	832	1.7	1		hypothetical protein
25.m01848	1018	3.9	1	TgTwinScan_0937	regulator of chromosome condensation (RCC1) domain-containing protein
25.m01851	448	8.3	2	TgTwinScan_0941	glycylpeptide N-tetradecanoyltransferase, putative
25.m01863	250	6.4	1	TgTwinScan_0955	hypothetical protein
25.m02951	412	9.2	2	TgTwinScan_0983	formate/nitrite transporter-related
25.m02955	68	36.8	2	TgTwinScan_0952	40S ribosomal protein S28, putative
26.m00242	479	4	1	TgTwinScan_2430	RNA helicase-1
27.m00081	191	40.8	5	TgTwinScan_1025	hypothetical protein
27.m00114	4302	.3	1	TgTwinScan_1010	ubiquitin carboxyl-terminal hydrolase, putative
27.m00818	868	2.3	1	TgTwinScan_1006	hypothetical protein
27.m00845	412	3.4	1	TgTwinScan_1034	hypothetical protein
28.m00293	928	5.6	2	TgTwinScan_2456	patatin-like phospholipase domain-containing protein
28.m00303	351	8	1	TgTwinScan_2467	hypothetical protein
28.m00308	170	17.1	2		vacuolar ATP synthase 16 kDa proteolipid subunit, putative
31.m00860	781	5.1	1	TgTwinScan_1090	hypothetical protein
31.m00896	370	4.6	1	TgTwinScan_1174	conserved hypothetical protein
31.m00902	149	12.1	1	TgTwinScan_1177	CHCH domain-containing protein
31.m00904	1155	11.8	5	TgTwinScan_1173	regulator of chromosome condensation-related
31.m00912	202	15.3	1	TgTwinScan_1150	hypothetical protein
33.m00006	330	6.1	1	TgTwinScan_1247	MIC2-associated protein (M2AP)
33.m01280	396	4	1	TgTwinScan_1203	GTP binding protein, putative
33.m01324	3786	.6	1	TgTwinScan_1249	hypothetical protein
33.m01326	916	2	1	TgTwinScan_1251	hypothetical protein
33.m01344	237	8.9	1	TgTwinScan_1265	hypothetical protein
35.m00001	613	2.4	1	TgTwinScan_1396	ABC transporter, putative
35.m00846	3029	.6	1	TgTwinScan_1321	hypothetical protein
35.m00848	532	3	1	TgTwinScan_1324	acetyl-CoA transporter, putative
35.m00857	693	4.8	2	TgTwinScan_1336	hypothetical protein
35.m00905	308	4.9	1		hypothetical protein
35.m00931	696	3.2	1	TgTwinScan_1417	hypothetical protein
37.m00745	1554	4.2	4	TgTwinScan_1446	hypothetical protein
37.m00750	351	4.3	1	TgTwinScan_1450	splicing factor, putative
38.m00009	576	2.3	1	TgTwinScan_1517	pleiotropic regulator 1, putative
38.m01037	1246	1.4	1	TgTwinScan_1500	hypothetical protein
38.m01059	2282	2.3	3	TgTwinScan_1558	hypothetical protein
38.m01073	115	24.3	2	TgTwinScan_1611	cytochrome c, putative
38.m01082	148	12.8	1	TgTwinScan_1544	conserved hypothetical protein
39.m00367	627	20.9	5		hypothetical protein
41.m00014	579	2.8	1	TgTwinScan_2526	coatomer delta subunit, putative
41.m00027	679	2.5	1	TgTwinScan_2646	multisynthetase complex auxiliary component p43, putative
41.m01272	687	6.4	2	TgTwinScan_2487	conserved hypothetical protein
41.m01323	1243	5.6	4	TgTwinScan_2552	hypothetical protein
41.m01391	2248	2.9	2	TgTwinScan_2641	hypothetical protein
42.m00015	185	51.4	3	TgTwinScan_5534	28 kDa antigen
42.m00024	388	4.9	1		acyltransferase-related
42.m00025	382	5.2	1	TgTwinScan_5207	RNA binding protein, putative
42.m00038	254	16.1	1	TgTwinScan_5316	nnucleoredoxin, putative
42.m00060	554	4.3	2	TgTwinScan_5348	hypothetical protein
42.m00103	235	8.1	1	TgTwinScan_5555	DNA-binding protein HU, putative
42.m00113	1611	2.2	1		protein kinase, putative
42.m03328	929	4.1	1		hypothetical protein
42.m03341	2502	1.2	1	TgTwinScan_5235	pseudouridylate synthase 1, putative
42.m03358	2547	1.5	1		hypothetical protein
42.m03397	1543	1.4	1	TgTwinScan_5310	hypothetical protein
42.m03412	744	7.9	3	TgTwinScan_5338	hypothetical protein
42.m03455	1430	5.7	4	TgTwinScan_5395	hypothetical protein
42.m03457	1579	.9	1		hypothetical protein
42.m03459	2087	1.7	1	TgTwinScan_5399	PWWP domain-containing protein
42.m03522	297	6.4	1	TgTwinScan_5470	hypothetical protein
42.m03532	7551	.5	1	TgTwinScan_5479	SET domain-containing protein / Bromodomain-containing protein
42.m03573	2039	.8	1		mRNA decapping protein, putative
42.m03592	1167	4.9	3	TgTwinScan_5550	hypothetical protein
42.m03605	3945	3.8	6	TgTwinScan_5569	hypothetical protein
42.m05840	1903	1.2	1	TgTwinScan_5341	DNA-directed RNA polymerase II largest subunit, putative
42.m05849	362	9.1	2		FK506-binding protein 1, putative
42.m05862	735	3.3	1	TgTwinScan_5615	EF hand domain-containing protein
44.m00026	232	21.6	2	TgTwinScan_5713	conserved hypothetical protein probable rhoptry protein; Bradley et al (2005) proteomics screen
44.m00056	557	3.9	1	TgTwinScan_5973	hypothetical protein
44.m02591	84	21.4	1	TgTwinScan_5714	protein translocation complex, SEC61 gamma subunit, putative
44.m02662	611	5.9	2	TgTwinScan_5794	pab1-binding protein 1.
44.m02663	3377	1.1	1	TgTwinScan_5798	translational activator, putative
44.m02688	649	3.1	1		ppg3, putative
44.m02708	1866	2.3	2	TgTwinScan_5850	UBA/TS-N domain (ubiquitin-associated domain)-containing protein
44.m02751	1503	4.1	2	TgTwinScan_5899	hypothetical protein
44.m02753	909	4.3	2	TgTwinScan_5901	vacuolar proton-translocating ATPase subunit, putative
44.m02771	1874	3.5	3	TgTwinScan_5922	hypothetical protein
44.m02774	557	7.4	2	TgTwinScan_5925	nuclear receptor coactivator NCoA-62-related
44.m02802	801	5	2	TgTwinScan_5953	ATP-dependent RNA helicase, putative
44.m02813	386	9.6	1		serine/threonine-protein kinase, putative
44.m04659	2503	7	7	TgTwinScan_5917	hypothetical protein
44.m04667	1156	6.6	3	TgTwinScan_5868	CW-type zinc finger domain-containing protein
44.m04673	878	6.2	2	TgTwinScan_5794	hypothetical protein
44.m04679	701	2.7	1	TgTwinScan_5713	hypothetical protein probable rhoptry protein; Bradley et al (2005) proteomics screen
44.m04692	129	11.6	1	TgTwinScan_5639	60S ribosomal protein L28, putative
44.m04695	324	4	1	TgTwinScan_5630	hypothetical protein
46.m01592	1662	2.1	2	TgTwinScan_2653	retinitis pigmentosa GTPase regulator-related
46.m01593	2917	2.3	3	TgTwinScan_2653	hypothetical protein
46.m01599	953	7.3	4	TgTwinScan_2660	DNA topoisomerase I, putative
46.m01622	3306	.8	1	TgTwinScan_2687	PHD-finger domain-containing protein
46.m01636	1177	8.9	5	TgTwinScan_2702	replication factor C subunit, putative
46.m01638	433	5.5	1		hypothetical protein
46.m01664	506	5.1	1	TgTwinScan_2742	conserved hypothetical protein
46.m01699	513	10.7	3	TgTwinScan_2793	RNA recognition motif. (a.k.a. RRM, RBD, or RNP domain)-containing protein
46.m01723	2105	.9	1	TgTwinScan_2820	SNF2 helicase, putative
46.m01758	1147	11.2	5	TgTwinScan_2860	hypothetical protein
46.m02874	700	3.3	1		hypothetical protein
46.m02877	263	4.9	1	TgTwinScan_2711	hypothetical protein
49.m00009	941	10.6	6	TgTwinScan_5987	tudor domain-containing protein / staphylococcal nuclease homologue domain-containing protein
49.m00018	240	10.8	2	TgTwinScan_5992	emp24/gp25L/p24 family domain-containing, transmembrane protein, putative
49.m00025	246	7.3	1	TgTwinScan_6105	SCP-like extracellular domain-containing protein
49.m00035	439	3.4	1	TgTwinScan_6126	hypothetical protein
49.m00038	329	6.4	1		hypothetical protein
49.m00056	410	10.5	2		hypothetical protein
49.m00064	1265	6.2	4	TgTwinScan_6062	hypothetical protein
49.m00066	852	4.3	1	TgTwinScan_6254	vacuolar sorting protein 35, putative
49.m03081	1378	2.6	1	TgTwinScan_5986	thioredoxin, putative
49.m03096	101	13.9	1	TgTwinScan_6006	60s ribosomal protein L36, putative
49.m03113	3102	1.1	2	TgTwinScan_6025	hypothetical protein
49.m03145	2507	1.6	2	TgTwinScan_6063	RNA recognition motif. (a.k.a. RRM, RBD, or RNP domain)-containing protein
49.m03175	269	6.3	1		hypothetical protein
49.m03263	4324	.4	1	TgTwinScan_6205	hypothetical protein
49.m03288	350	6	1	TgTwinScan_6237	elongation of very long chain fatty acids 4 protein, putative
49.m03316	1986	.9	1	TgTwinScan_6271	strand exchange protein-related
49.m03346	1032	5.8	2	TgTwinScan_6312	histone acetyltransferase GCN5, putative
49.m03354	711	2.8	1	TgTwinScan_6321	U4/U6 small nuclear ribonucleoprotein, putative
49.m03357	276	6.9	1	TgTwinScan_6326	HIT domain-containing protein
49.m03405	584	11.6	3		hypothetical protein
49.m05665	553	5.2	1	TgTwinScan_6113	protein kinase, putative
49.m05666	4956	.5	1		hypothetical protein
49.m05732	1156	2.5	1	TgTwinScan_6403	hypothetical protein
50.m00032	259	6.9	1	TgTwinScan_4130	conserved hypothetical protein
50.m00049	383	7.8	1	TgTwinScan_4250	actin, putative
50.m00081	267	6.4	1	TgTwinScan_4398	ribosomal protein L7, putative
50.m03067	332	8.1	2	TgTwinScan_4024	mitotic checkpoint protein BUB3, putative
50.m03075	2009	1	1	TgTwinScan_4033	hypothetical protein
50.m03077	1439	1.7	1	TgTwinScan_4035	hypothetical protein
50.m03100	754	6.1	2		hypothetical protein
50.m03114	809	2.6	1	TgTwinScan_4091	surp module domain-containing protein
50.m03123	1900	1.2	1	TgTwinScan_4100	ABC1 family beta-lactamase, putative
50.m03150	138	12.3	1	TgTwinScan_4131	hypothetical protein
50.m03184	683	4.4	1	TgTwinScan_4175	conserved hypothetical protein
50.m03194	3837	.5	1	TgTwinScan_4184	hypothetical protein
50.m03196	714	3.9	1	TgTwinScan_4186	hypothetical protein
50.m03207	989	1.4	1		hypothetical protein
50.m03261	497	13.7	3	TgTwinScan_4270	hypothetical protein
50.m03277	541	3.3	1		endonuclease/exonuclease/phosphatase domain-containing protein
50.m03291	310	6.5	1	TgTwinScan_4304	hypothetical protein
50.m03355	263	6.5	1	TgTwinScan_4383	hypothetical protein
50.m03372	1679	1.2	1	TgTwinScan_4405	hypothetical protein
50.m03414	1286	1.5	1	TgTwinScan_4459	hypothetical protein
50.m03421	1034	2	1	TgTwinScan_4465	serine/threonine protein phosphatase 5, putative
50.m05646	210	8.1	1	TgTwinScan_4276	ras-related protein RAB7, putative
50.m05664	1201	1.6	1	TgTwinScan_4331	nuclear cap binding protein, putative
52.m00004	413	6.3	1	TgTwinScan_3030	integral membrane protein DUF6 domain-containing protein
52.m00006	400	4.8	1	TgTwinScan_3035	RNA recognition motif zinc finger (CCCH type) domain-containing protein
52.m00026	659	7.9	3	TgTwinScan_3020	hypothetical protein
52.m01582	1287	6.1	3	TgTwinScan_2928	hypothetical protein
52.m01587	286	7.7	1	TgTwinScan_2932	hypothetical protein
52.m01606	1103	1.8	1	TgTwinScan_2955	importin-alpha re-exporter, putative
52.m01609	8002	3.1	11	TgTwinScan_2957	hypothetical protein
52.m01627	476	8	1	TgTwinScan_2978	hypothetical protein
52.m01662	1972	1	1	TgTwinScan_3029	conserved hypothetical protein
52.m01690	3221	4.2	5	TgTwinScan_3059	eukaryotic translation initiation factor-related
52.m02680	278	6.5	1	TgTwinScan_2912	replication protein-related
52.m02689	1178	3.6	2	TgTwinScan_2953	hypothetical protein
52.m02728	482	6.6	1	TgTwinScan_2935	hypothetical protein
540.m00199	338	16	3	TgTwinScan_1905	internalin, putative
541.m00135	523	2.7	1	TgTwinScan_1991	endonuclease III-like protein 1, putative
541.m01146	1281	7.2	4	TgTwinScan_1924	guanylate binding protein, putative
541.m01208	603	3.6	1	TgTwinScan_1996	hypothetical protein
541.m01217	469	4.5	1	TgTwinScan_2004	hypothetical protein
541.m01219	601	2.5	1	TgTwinScan_2006	formin binding protein, putative
541.m02045	1308	1.1	1	TgTwinScan_2023	collagen-related
541.m02064	582	2.7	1	TgTwinScan_2018	lysophospholipase-related
541.m02065	6535	.8	3	TgTwinScan_2045	RNA pseudouridylate synthase, putative
55.m00008	692	1.7	1	TgTwinScan_6695	UDP-N-acetyl-D-galactosamine:polypeptide N-acetylgalactosaminyltransferase T2
55.m00189	319	3.8	1	TgTwinScan_6995	60S ribosomal protein L13, putative
55.m00203	578	3.1	1	TgTwinScan_7066	sterol O-acyltransferase, putative
55.m00256	1618	3.9	3	TgTwinScan_6829	pumilio-family RNA binding repeat domain-containing protein
55.m04598	3980	.6	1	TgTwinScan_6454	ubiquitin carboxyl-terminal hydrolase, putative
55.m04602	2287	1	1	TgTwinScan_6458	hypothetical protein
55.m04616	805	3.2	1	TgTwinScan_6476	hypothetical protein
55.m04627	149	21.5	1	TgTwinScan_6489	calmodulin-related protein
55.m04681	152	10.5	1	TgTwinScan_6563	hypothetical protein
55.m04694	2250	1.4	2	TgTwinScan_6578	hypothetical protein
55.m04721	1348	2.6	1	TgTwinScan_6614	hypothetical protein
55.m04791	1621	1	1	TgTwinScan_6700	hypothetical protein
55.m04917	1107	1.8	1	TgTwinScan_6852	mitotic control protein dis3, putative
55.m04919	1569	2.5	2	TgTwinScan_6855	hypothetical protein
55.m04970	269	7.1	1	TgTwinScan_6915	eukaryotic translation initiation factor 3 subunit 11, putative
55.m05061	971	1.9	1	TgTwinScan_7038	hypothetical protein
55.m05071	714	5.7	2	TgTwinScan_7051	26S proteasome non-ATPase regulatory subunit-related
55.m08184	278	19.1	3	TgTwinScan_6475	hypothetical protein
55.m08207	852	2.3	1	TgTwinScan_6776	carbonic anhydrase-related
55.m08215	172	8.1	1		signal recognition particle 14 kDa protein, putative
55.m08218	568	9.2	2	TgTwinScan_6634	actin, putative
55.m10227	98	12.2	1	TgTwinScan_7068	HMG box domain-containing protein
55.m10278	670	3.3	1	TgTwinScan_6509	hypothetical protein
551.m00225	423	13.5	3	TgTwinScan_2086	hypothetical protein
57.m00006	241	7.5	1		ras-related protein RAB5, putative
57.m00034	316	5.1	1	TgTwinScan_3212	conserved hypothetical protein
57.m01682	347	6.3	1	TgTwinScan_3063	ADP-ribosylation factor
57.m01691	1354	6.5	3	TgTwinScan_3072	bromodomain domain-containing protein
57.m01710	1670	1.9	2	TgTwinScan_3094	hypothetical protein
57.m01733	1564	6	4	TgTwinScan_3123	hypothetical protein
57.m01744	607	3	1	TgTwinScan_3135	pre-mRNA splicing factor, putative
57.m01753	492	3.3	1	TgTwinScan_3147	RNA binding motif-containing protein
57.m01763	575	3.8	1		pantoate--beta-alanine ligase (pantothenate synthetase), putative
57.m01773	361	14.4	2	TgTwinScan_3169	conserved hypothetical protein
57.m01870	471	7.6	2	TgTwinScan_3269	hypothetical protein
583.m00005	191	30.9	2	TgTwinScan_4619	cytochrome c oxidase subunit II, putative
583.m00010	1409	2.6	2	TgTwinScan_4742	Ca2+-ATPase
583.m00590	794	7.8	2	TgTwinScan_4516	WD domain, G-beta repeat-containing protein
583.m00606	224	12.9	2	TgTwinScan_4579	hypothetical protein
583.m00614	131	16.8	1	TgTwinScan_4551	small nuclear ribonucleoprotein (snRNP), putative
583.m00620	704	2.6	1	TgTwinScan_4493	U2 small nuclear ribonucleoprotein auxiliary factor (U2AF) 2
583.m00652	792	5.8	2	TgTwinScan_4773	hypothetical protein
583.m00692	971	9.8	5	TgTwinScan_5015	protein of unknown function domain-containing protein probable rhoptry protein; Bradley et al (2005) proteomics screen
583.m00696	539	4.1	1	TgTwinScan_5008	protein-L-isoaspartate O-methyltransferase, putative
583.m05282	3767	.8	1	TgTwinScan_4526	AT hook motif-containing protein probable secreted protein; Zhou et al (2005) proteomics screen
583.m05295	840	2	1	TgTwinScan_4543	nucleolar RNA helicase, putative
583.m05339	788	2.7	1	TgTwinScan_4594	hypothetical protein
583.m05347	578	4.3	1	TgTwinScan_4605	calnexin, putative
583.m05395	2243	6	6	TgTwinScan_4657	hypothetical protein
583.m05415	1806	1.2	1	TgTwinScan_4679	hypothetical protein
583.m05430	1355	1.3	1	TgTwinScan_4700	WD-40 repeat-containing protein
583.m05492	938	2.7	1	TgTwinScan_4785	hypothetical protein
583.m05517	602	2.5	1	TgTwinScan_4824	ATP-dependent RNA helicase, putative
583.m05540	1546	13.8	7	TgTwinScan_4853	hypothetical protein
583.m05559	1142	1.5	1		plectin-related
583.m05589	512	3.7	1	TgTwinScan_4918	hypothetical protein
583.m05622	686	2.5	1	TgTwinScan_4961	hypothetical protein
583.m05630	1103	1.6	1		hypothetical protein
583.m05633	743	3.1	1	TgTwinScan_4979	splicing factor 3B subunit 2, putative
583.m05634	469	14.9	3	TgTwinScan_4980	conserved hypothetical protein
583.m05639	77	18.2	1	TgTwinScan_4984	conserved hypothetical protein
583.m05686	586	15.2	3	TgTwinScan_5042	hypothetical protein probable rhoptry protein; Bradley et al (2005) proteomics screen
583.m05701	293	5.1	1	TgTwinScan_5060	DnaJ domain-containing protein
583.m05702	825	1.9	1	TgTwinScan_5061	collagen alpha 1(III) chain-related
583.m05706	231	45.9	5		hypothetical protein
583.m09090	693	5.1	1	TgTwinScan_4489	zinc finger (CCCH type) protein, putative
583.m09134	213	6.1	1	TgTwinScan_4938	hypothetical protein
583.m11467	373	9.9	1		hypothetical protein
59.m00027	633	2.5	1	TgTwinScan_7205	MIF4G domain-containing protein
59.m00031	711	3.1	1	TgTwinScan_7266	phosphatidylserine decarboxylase proenzyme, putative
59.m00062	254	5.5	1	TgTwinScan_7559	SWIB/MDM2 domain-containing protein
59.m00063	1556	2.7	2	TgTwinScan_7555	chromatin remodelling complex protein SNF2L, putative
59.m00071	210	6.2	1	TgTwinScan_7429	nucleolar protein family A, putative
59.m00089	190	10	1	TgTwinScan_7296	dense granule protein 1 / major antigenp24
59.m03383	8474	.4	2	TgTwinScan_7141	phosphatidylinositol 3- and 4-kinase domain-containing protein
59.m03391	633	7	1		rhomboid family domain-containing protein
59.m03396	981	1.2	1	TgTwinScan_7157	clp ATP-binding chain B1, putative
59.m03405	7354	.5	1	TgTwinScan_7165	hypothetical protein
59.m03424	870	3.8	1	TgTwinScan_7188	hypothetical protein
59.m03462	492	7.5	2	TgTwinScan_7244	hypothetical protein
59.m03465	865	4.7	2	TgTwinScan_7248	hypothetical protein
59.m03467	1575	3.1	2	TgTwinScan_7250	hypothetical protein
59.m03494	435	4.1	1		hypothetical protein
59.m03495	654	2.4	1	TgTwinScan_7278	hypothetical protein
59.m03533	1615	2.5	1	TgTwinScan_7334	hypothetical protein
59.m03545	3000	.4	1	TgTwinScan_7351	hypothetical protein
59.m03586	1984	2.4	2	TgTwinScan_7402	hypothetical protein
59.m03599	234	65	6		conserved hypothetical protein
59.m03600	89	37.1	2		hypothetical protein
59.m03641	602	3.3	1	TgTwinScan_7474	hypothetical protein
59.m03649	3416	.4	1	TgTwinScan_7482	hypothetical protein
59.m03689	1641	13.1	8	TgTwinScan_7533	kinesin motor domain-containing protein
59.m03692	2084	1	1	TgTwinScan_7541	hypothetical protein
59.m03706	723	2.6	1	TgTwinScan_7553	hypothetical protein
59.m03712	397	4.3	1	TgTwinScan_7561	replication factor C, putative
59.m04729	981	1.2	1	TgTwinScan_6629	clp ATP-binding chain B1, putative
59.m06091	601	4	1	TgTwinScan_7528	proteasome PCI domain-containing protein
59.m06115	452	2.9	1	TgTwinScan_7270	14-3-3 protein, putative
59.m07774	219	9.6	1		conserved hypothetical protein
641.m00186	310	17.4	3	TgTwinScan_2240	ribosomal protein L5, putative
641.m01488	801	3.5	2		hypothetical protein
641.m01513	398	5.3	1	TgTwinScan_2183	hypothetical protein
641.m01525	878	4.2	1	TgTwinScan_2203	hypothetical protein
641.m01548	588	9.5	2	TgTwinScan_2237	L-type amino acid transporter-related
641.m01564	515	9.3	3	TgTwinScan_2255	WD-40 repeat protein, putative
641.m01573	1638	3.7	4	TgTwinScan_2264	transcription regulatory protein SNF2, putative
641.m01580	1097	6.9	4	TgTwinScan_2273	outer membrane protein romA
641.m01588	209	10	1	TgTwinScan_2286	glycine-rich protein 2, putative
641.m02538	870	4.4	1	TgTwinScan_2153	hypothetical protein
645.m00313	1200	3.2	2	TgTwinScan_2326	transcription regulatory protein SNF2, putative
645.m00314	4061	1.6	3	TgTwinScan_2327	myb-like DNA-binding domain-containing protein
645.m00330	372	13.7	3	TgTwinScan_2345	hypothetical protein
65.m01132	744	2.3	1	TgTwinScan_1790	trypsin, putative
65.m01138	1231	1.5	1		thrombospondin type 1 domain-containing protein
65.m01184	1338	2.5	2	TgTwinScan_1859	P-type ATPase, putative
65.m01193	1545	2.6	2	TgTwinScan_1874	glucose-6-phosphate dehydrogenase, putative
72.m00389	3193	1	1		hypothetical protein
72.m00391	1200	7.3	4	TgTwinScan_3325	selenophosphate synthetase-related
72.m00406	101	23.8	1	TgTwinScan_3340	enhancer of rudimentary, putative
72.m00687	1225	1.2	1	TgTwinScan_3334	lysine decarboxylase, putative
74.m00459	493	4.9	1	TgTwinScan_3397	hypothetical protein
74.m00763	334	6.9	1	TgTwinScan_3374	hypothetical protein
74.m00766	150	20.7	1		hypothetical protein
74.m00767	145	34.5	2		hypothetical protein
76.m00006	287	11.5	1	TgTwinScan_3574	zinc finger (C2H2 type) protein, putative
76.m01551	674	2.4	1	TgTwinScan_3426	endomembrane domain-containing protein
76.m01629	1003	2.6	1	TgTwinScan_3524	hypothetical protein
76.m01637	1008	2.6	1	TgTwinScan_3535	U5 small nuclear ribonucleoprotein, putative
76.m02658	114	21.9	1	TgTwinScan_3536	translation initiation factor SUI1, putative
80.m00015	472	21.8	5	TgTwinScan_0094	AP endonuclease, putative
80.m00088	563	4.8	1	TgTwinScan_0231	cytosol aminopeptidase
80.m00093	571	3.7	1	TgTwinScan_0250	aminotransferase, putative
80.m02119	1004	10.4	3	TgTwinScan_0044	hypothetical protein
80.m02134	2221	.8	1	TgTwinScan_0062	hypothetical protein
80.m02138	505	4.4	1	TgTwinScan_0065	hypothetical protein
80.m02146	752	5.9	1		glycosyl transferase, group 2 family domain-containing protein
80.m02155	804	1.9	1	TgTwinScan_0084	proliferating-cell nucleolar antigen p120-related protein
80.m02221	937	17.7	7	TgTwinScan_0167	conserved hypothetical protein
80.m02225	456	4.6	1	TgTwinScan_0171	adipocyte plasma membrane-associated protein-related
80.m02244	234	19.2	3	TgTwinScan_0186	transmembrane trafficking protein, transmembrane protein Tmp21 precursor, putative
80.m02254	471	3.4	1	TgTwinScan_0196	hypothetical protein
80.m02286	991	1.9	1	TgTwinScan_0235	vacuolar proton-translocating ATPase subunit, putative
80.m02297	623	5	1	TgTwinScan_0246	endomembrane domain-containing protein
80.m02317	222	11.3	1	TgTwinScan_0274	RER1 protein, putative
80.m02347	5700	2.2	6	TgTwinScan_0304	hypothetical protein
80.m03988	410	12.4	2	TgTwinScan_0088	hypothetical protein
83.m00020	650	3.4	1	TgTwinScan_0384	translocation protein Sec62, putative
83.m01186	1629	2.3	2		hypothetical protein
83.m01207	527	4.4	1	TgTwinScan_0362	mitochondrial carrier domain-containing protein
83.m01271	407	11.1	3	TgTwinScan_0437	mitogen-activated protein kinase-related
83.m01282	1603	1.4	1	TgTwinScan_0453	hypothetical protein
83.m02148	1104	3	2	TgTwinScan_0442	eukaryotic translation initiation factor 3 subunit 8, putative
83.m02691	393	3.8	1		hypothetical protein
86.m00376	4827	.3	1	TgTwinScan_0516	SET domain-containing protein
86.m00651	658	3.3	1	TgTwinScan_0520	hypothetical protein
