# Supplementary material for: Cytoskeletal Components of an Invasion Machine—The Apical Complex of Toxoplasma gondii
Source: PLoS Pathog. 2006 Feb 24;2(2):e13. doi: 10.1371/journal.ppat.0020013 (PMC1383488; doi:10.1371/journal.ppat.0020013)
Supplement: Dataset S4 — (13 KB TXT) [file ppat.0020013.sd004.txt]

113.m00757	273	5.5	1	TgTwinScan_0560	hypothetical protein
113.m00780	240	15	1	TgTwinScan_0588	conserved hypothetical protein
125.m00072	1240	1.5	1	TgTwinScan_0646	SPX domain-containing protein
129.m00263	1208	1.7	1	TgTwinScan_0678	hypothetical protein
162.m00318	2954	4.3	6	TgTwinScan_0743	protein kinase domain-containing protein
20.m00003	305	17.4	2	TgTwinScan_3701	hypothetical protein
20.m003724	305	6.6	1	TgTwinScan_3702	hypothetical protein
20.m03647	1462	1.5	1	TgTwinScan_3606	"copper-transporting ATPase, putative"
20.m03660	788	7.2	3	TgTwinScan_3618	hypothetical protein
20.m03780	739	3.4	1	TgTwinScan_3770	hypothetical protein
20.m03784	330	7	1	TgTwinScan_3776	hypothetical protein
20.m03816	2540	1.4	1		hypothetical protein
20.m03838	1859	7.2	6	TgTwinScan_3841	hypothetical protein
20.m03849	1054	1.5	1		membrane-attack complex (MAC)/Perforin domain-containing protein
20.m03930	348	4	1	TgTwinScan_3965	20k cyclophilin
20.m03963	4740	0.5	1	TgTwinScan_4006	formin-related protein
20.m03974	2071	0.7	1	TgTwinScan_4015	hypothetical protein
20.m05982	1475	1.6	1	TgTwinScan_3823	hypothetical protein
25.m01736	1439	5.6	4	TgTwinScan_0825	hypothetical protein
25.m01799	481	4.2	1	TgTwinScan_0882	PHD-finger domain-containing protein
25.m01804	1121	1.4	1		"myosin heavy chain, putative"
25.m01810	205	7.8	1		conserved hypothetical protein
25.m01822	832	1.7	1		hypothetical protein
25.m01863	250	6.4	1	TgTwinScan_0955	hypothetical protein
25.m02951	412	9.2	2	TgTwinScan_0983	formate/nitrite transporter-related
27.m00081	191	40.8	5	TgTwinScan_1025	hypothetical protein
27.m00818	868	2.3	1	TgTwinScan_1006	hypothetical protein
27.m00845	412	3.4	1	TgTwinScan_1034	hypothetical protein
28.m00303	351	8	1	TgTwinScan_2467	hypothetical protein
31.m00860	781	5.1	1	TgTwinScan_1090	hypothetical protein
31.m00896	370	4.6	1	TgTwinScan_1174	conserved hypothetical protein
31.m00902	149	12.1	1	TgTwinScan_1177	CHCH domain-containing protein
31.m00912	202	15.3	1	TgTwinScan_1150	hypothetical protein
33.m00006	330	6.1	1	TgTwinScan_1247	MIC2-associated protein (M2AP)
33.m01280	396	4	1	TgTwinScan_1203	"GTP binding protein, putative"
33.m01324	3786	0.6	1	TgTwinScan_1249	hypothetical protein
33.m01326	916	2	1	TgTwinScan_1251	hypothetical protein
33.m01344	237	8.9	1	TgTwinScan_1265	hypothetical protein
35.m00001	613	2.4	1	TgTwinScan_1396	"ABC transporter, putative"
35.m00846	3029	0.6	1	TgTwinScan_1321	hypothetical protein
35.m00848	532	3	1	TgTwinScan_1324	"acetyl-CoA transporter, putative"
35.m00857	693	4.8	2	TgTwinScan_1336	hypothetical protein
35.m00905	308	4.9	1		hypothetical protein
35.m00931	696	3.2	1	TgTwinScan_1417	hypothetical protein
37.m00745	1554	4.2	4	TgTwinScan_1446	hypothetical protein
37.m00750	351	4.3	1	TgTwinScan_1450	"splicing factor, putative"
38.m00009	576	2.3	1	TgTwinScan_1517	"pleiotropic regulator 1, putative"
38.m01037	1246	1.4	1	TgTwinScan_1500	hypothetical protein
38.m01059	2282	2.3	3	TgTwinScan_1558	hypothetical protein
38.m01082	148	12.8	1	TgTwinScan_1544	conserved hypothetical protein
39.m00367	627	20.9	5		hypothetical protein
41.m01272	687	6.4	2	TgTwinScan_2487	conserved hypothetical protein
41.m01323	1243	5.6	4	TgTwinScan_2552	hypothetical protein
41.m01391	2248	2.9	2	TgTwinScan_2641	hypothetical protein
42.m00015	185	51.4	3	TgTwinScan_5534	28 kDa antigen
42.m00038	254	16.1	1	TgTwinScan_5316	"nnucleoredoxin, putative"
42.m00060	554	4.3	2	TgTwinScan_5348	hypothetical protein
42.m00113	1611	2.2	1		"protein kinase, putative"
42.m03328	929	4.1	1		hypothetical protein
42.m03358	2547	1.5	1		hypothetical protein
42.m03397	1543	1.4	1	TgTwinScan_5310	hypothetical protein
42.m03412	744	7.9	3	TgTwinScan_5338	hypothetical protein
42.m03455	1430	5.7	4	TgTwinScan_5395	hypothetical protein
42.m03457	1579	0.9	1		hypothetical protein
42.m03459	2087	1.7	1	TgTwinScan_5399	PWWP domain-containing protein
42.m03522	297	6.4	1	TgTwinScan_5470	hypothetical protein
42.m03532	7551	0.5	1	TgTwinScan_5479	SET domain-containing protein / Bromodomain-containing protein
42.m03592	1167	4.9	3	TgTwinScan_5550	hypothetical protein
42.m03605	3945	3.8	6	TgTwinScan_5569	hypothetical protein
42.m05849	362	9.1	2		"FK506-binding protein 1, putative"
42.m05862	735	3.3	1	TgTwinScan_5615	EF hand domain-containing protein
44.m00056	557	3.9	1	TgTwinScan_5973	hypothetical protein
44.m02662	611	5.9	2	TgTwinScan_5794	pab1-binding protein 1.
44.m02688	649	3.1	1		"ppg3, putative"
44.m02751	1503	4.1	2	TgTwinScan_5899	hypothetical protein
44.m02771	1874	3.5	3	TgTwinScan_5922	hypothetical protein
44.m02813	386	9.6	1		"serine/threonine-protein kinase, putative"
44.m04659	2503	7	7	TgTwinScan_5917	hypothetical protein
44.m04673	878	6.2	2	TgTwinScan_5794	hypothetical protein
44.m04695	324	4	1	TgTwinScan_5630	hypothetical protein
46.m01592	1662	2.1	2	TgTwinScan_2653	retinitis pigmentosa GTPase regulator-related
46.m01593	2917	2.3	3	TgTwinScan_2653	hypothetical protein
46.m01622	3306	0.8	1	TgTwinScan_2687	PHD-finger domain-containing protein
46.m01638	433	5.5	1		hypothetical protein
46.m01664	506	5.1	1	TgTwinScan_2742	conserved hypothetical protein
46.m01758	1147	11.2	5	TgTwinScan_2860	hypothetical protein
46.m02874	700	3.3	1		hypothetical protein
46.m02877	263	4.9	1	TgTwinScan_2711	hypothetical protein
49.m00018	240	10.8	2	TgTwinScan_5992	"emp24/gp25L/p24 family domain-containing, transmembrane protein, putative"
49.m00025	246	7.3	1	TgTwinScan_6105	SCP-like extracellular domain-containing protein
49.m00035	439	3.4	1	TgTwinScan_6126	hypothetical protein
49.m00038	329	6.4	1		hypothetical protein
49.m00056	410	10.5	2		hypothetical protein
49.m00064	1265	6.2	4	TgTwinScan_6062	hypothetical protein
49.m03113	3102	1.1	2	TgTwinScan_6025	hypothetical protein
49.m03175	269	6.3	1		hypothetical protein
49.m03263	4324	0.4	1	TgTwinScan_6205	hypothetical protein
49.m03316	1986	0.9	1	TgTwinScan_6271	strand exchange protein-related
49.m03357	276	6.9	1	TgTwinScan_6326	HIT domain-containing protein
49.m03405	584	11.6	3		hypothetical protein
49.m05665	553	5.2	1	TgTwinScan_6113	"protein kinase, putative"
49.m05666	4956	0.5	1		hypothetical protein
49.m05732	1156	2.5	1	TgTwinScan_6403	hypothetical protein
50.m00032	259	6.9	1	TgTwinScan_4130	conserved hypothetical protein
50.m00049	383	7.8	1	TgTwinScan_4250	"actin, putative"
50.m03075	2009	1	1	TgTwinScan_4033	hypothetical protein
50.m03077	1439	1.7	1	TgTwinScan_4035	hypothetical protein
50.m03100	754	6.1	2		hypothetical protein
50.m03114	809	2.6	1	TgTwinScan_4091	surp module domain-containing protein
50.m03150	138	12.3	1	TgTwinScan_4131	hypothetical protein
50.m03184	683	4.4	1	TgTwinScan_4175	conserved hypothetical protein
50.m03194	3837	0.5	1	TgTwinScan_4184	hypothetical protein
50.m03196	714	3.9	1	TgTwinScan_4186	hypothetical protein
50.m03207	989	1.4	1		hypothetical protein
50.m03261	497	13.7	3	TgTwinScan_4270	hypothetical protein
50.m03291	310	6.5	1	TgTwinScan_4304	hypothetical protein
50.m03355	263	6.5	1	TgTwinScan_4383	hypothetical protein
50.m03372	1679	1.2	1	TgTwinScan_4405	hypothetical protein
50.m03414	1286	1.5	1	TgTwinScan_4459	hypothetical protein
50.m05646	210	8.1	1	TgTwinScan_4276	"ras-related protein RAB7, putative"
52.m00004	413	6.3	1	TgTwinScan_3030	integral membrane protein DUF6 domain-containing protein
52.m00026	659	7.9	3	TgTwinScan_3020	hypothetical protein
52.m01582	1287	6.1	3	TgTwinScan_2928	hypothetical protein
52.m01587	286	7.7	1	TgTwinScan_2932	hypothetical protein
52.m01606	1103	1.8	1	TgTwinScan_2955	"importin-alpha re-exporter, putative"
52.m01609	8002	3.1	11	TgTwinScan_2957	hypothetical protein
52.m01627	476	8	1	TgTwinScan_2978	hypothetical protein
52.m01662	1972	1	1	TgTwinScan_3029	conserved hypothetical protein
52.m02680	278	6.5	1	TgTwinScan_2912	replication protein-related
52.m02689	1178	3.6	2	TgTwinScan_2953	hypothetical protein
52.m02728	482	6.6	1	TgTwinScan_2935	hypothetical protein
541.m01146	1281	7.2	4	TgTwinScan_1924	"guanylate binding protein, putative"
541.m01208	603	3.6	1	TgTwinScan_1996	hypothetical protein
541.m01217	469	4.5	1	TgTwinScan_2004	hypothetical protein
541.m01219	601	2.5	1	TgTwinScan_2006	"formin binding protein, putative"
541.m02045	1308	1.1	1	TgTwinScan_2023	collagen-related
55.m04602	2287	1	1	TgTwinScan_6458	hypothetical protein
55.m04616	805	3.2	1	TgTwinScan_6476	hypothetical protein
55.m04627	149	21.5	1	TgTwinScan_6489	calmodulin-related protein
55.m04681	152	10.5	1	TgTwinScan_6563	hypothetical protein
55.m04694	2250	1.4	2	TgTwinScan_6578	hypothetical protein
55.m04721	1348	2.6	1	TgTwinScan_6614	hypothetical protein
55.m04791	1621	1	1	TgTwinScan_6700	hypothetical protein
55.m04919	1569	2.5	2	TgTwinScan_6855	hypothetical protein
55.m05061	971	1.9	1	TgTwinScan_7038	hypothetical protein
55.m08184	278	19.1	3	TgTwinScan_6475	hypothetical protein
55.m08218	568	9.2	2	TgTwinScan_6634	"actin, putative"
55.m10227	98	12.2	1	TgTwinScan_7068	HMG box domain-containing protein
55.m10278	670	3.3	1	TgTwinScan_6509	hypothetical protein
551.m00225	423	13.5	3	TgTwinScan_2086	hypothetical protein
57.m00006	241	7.5	1		"ras-related protein RAB5, putative"
57.m00034	316	5.1	1	TgTwinScan_3212	conserved hypothetical protein
57.m01691	1354	6.5	3	TgTwinScan_3072	bromodomain domain-containing protein
57.m01710	1670	1.9	2	TgTwinScan_3094	hypothetical protein
57.m01733	1564	6	4	TgTwinScan_3123	hypothetical protein
57.m01773	361	14.4	2	TgTwinScan_3169	conserved hypothetical protein
57.m01870	471	7.6	2	TgTwinScan_3269	hypothetical protein
583.m00010	1409	2.6	2	TgTwinScan_4742	Ca2+-ATPase
583.m00590	794	7.8	2	TgTwinScan_4516	"WD domain, G-beta repeat-containing protein"
583.m00606	224	12.9	2	TgTwinScan_4579	hypothetical protein
583.m00652	792	5.8	2	TgTwinScan_4773	hypothetical protein
583.m05339	788	2.7	1	TgTwinScan_4594	hypothetical protein
583.m05347	578	4.3	1	TgTwinScan_4605	"calnexin, putative"
583.m05395	2243	6	6	TgTwinScan_4657	hypothetical protein
583.m05415	1806	1.2	1	TgTwinScan_4679	hypothetical protein
583.m05430	1355	1.3	1	TgTwinScan_4700	WD-40 repeat-containing protein
583.m05492	938	2.7	1	TgTwinScan_4785	hypothetical protein
583.m05540	1546	13.8	7	TgTwinScan_4853	hypothetical protein
583.m05559	1142	1.5	1		plectin-related
583.m05589	512	3.7	1	TgTwinScan_4918	hypothetical protein
583.m05622	686	2.5	1	TgTwinScan_4961	hypothetical protein
583.m05630	1103	1.6	1		hypothetical protein
583.m05634	469	14.9	3	TgTwinScan_4980	conserved hypothetical protein
583.m05639	77	18.2	1	TgTwinScan_4984	conserved hypothetical protein
583.m05702	825	1.9	1	TgTwinScan_5061	collagen alpha 1(III) chain-related
583.m05706	231	45.9	5		hypothetical protein
583.m09134	213	6.1	1	TgTwinScan_4938	hypothetical protein
583.m11467	373	9.9	1		hypothetical protein
59.m00027	633	2.5	1	TgTwinScan_7205	MIF4G domain-containing protein
59.m00062	254	5.5	1	TgTwinScan_7559	SWIB/MDM2 domain-containing protein
59.m03383	8474	0.4	2	TgTwinScan_7141	phosphatidylinositol 3- and 4-kinase domain-containing protein
59.m03391	633	7	1		rhomboid family domain-containing protein
59.m03396	981	1.2	1	TgTwinScan_7157	"clp ATP-binding chain B1, putative"
59.m03405	7354	0.5	1	TgTwinScan_7165	hypothetical protein
59.m03424	870	3.8	1	TgTwinScan_7188	hypothetical protein
59.m03462	492	7.5	2	TgTwinScan_7244	hypothetical protein
59.m03465	865	4.7	2	TgTwinScan_7248	hypothetical protein
59.m03467	1575	3.1	2	TgTwinScan_7250	hypothetical protein
59.m03494	435	4.1	1		hypothetical protein
59.m03495	654	2.4	1	TgTwinScan_7278	hypothetical protein
59.m03533	1615	2.5	1	TgTwinScan_7334	hypothetical protein
59.m03545	3000	0.4	1	TgTwinScan_7351	hypothetical protein
59.m03586	1984	2.4	2	TgTwinScan_7402	hypothetical protein
59.m03599	234	65	6		conserved hypothetical protein
59.m03600	89	37.1	2		hypothetical protein
59.m03641	602	3.3	1	TgTwinScan_7474	hypothetical protein
59.m03649	3416	0.4	1	TgTwinScan_7482	hypothetical protein
59.m03689	1641	13.1	8	TgTwinScan_7533	kinesin motor domain-containing protein
59.m03692	2084	1	1	TgTwinScan_7541	hypothetical protein
59.m03706	723	2.6	1	TgTwinScan_7553	hypothetical protein
59.m03712	397	4.3	1	TgTwinScan_7561	"replication factor C, putative"
59.m04729	981	1.2	1	TgTwinScan_6629	"clp ATP-binding chain B1, putative"
59.m06115	452	2.9	1	TgTwinScan_7270	"14-3-3 protein, putative"
59.m07774	219	9.6	1		conserved hypothetical protein
641.m01488	801	3.5	2		hypothetical protein
641.m01513	398	5.3	1	TgTwinScan_2183	hypothetical protein
641.m01525	878	4.2	1	TgTwinScan_2203	hypothetical protein
641.m01548	588	9.5	2	TgTwinScan_2237	L-type amino acid transporter-related
641.m01564	515	9.3	3	TgTwinScan_2255	"WD-40 repeat protein, putative"
641.m01588	209	10	1	TgTwinScan_2286	"glycine-rich protein 2, putative"
641.m02538	870	4.4	1	TgTwinScan_2153	hypothetical protein
645.m00330	372	13.7	3	TgTwinScan_2345	hypothetical protein
65.m01132	744	2.3	1	TgTwinScan_1790	"trypsin, putative"
65.m01138	1231	1.5	1		thrombospondin type 1 domain-containing protein
65.m01184	1338	2.5	2	TgTwinScan_1859	"P-type ATPase, putative"
72.m00389	3193	1	1		hypothetical protein
72.m00406	101	23.8	1	TgTwinScan_3340	"enhancer of rudimentary, putative"
74.m00459	493	4.9	1	TgTwinScan_3397	hypothetical protein
74.m00763	334	6.9	1	TgTwinScan_3374	hypothetical protein
74.m00766	150	20.7	1		hypothetical protein
74.m00767	145	34.5	2		hypothetical protein
76.m01551	674	2.4	1	TgTwinScan_3426	endomembrane domain-containing protein
76.m01629	1003	2.6	1	TgTwinScan_3524	hypothetical protein
80.m02119	1004	10.4	3	TgTwinScan_0044	hypothetical protein
80.m02134	2221	0.8	1	TgTwinScan_0062	hypothetical protein
80.m02138	505	4.4	1	TgTwinScan_0065	hypothetical protein
80.m02221	937	17.7	7	TgTwinScan_0167	conserved hypothetical protein
80.m02225	456	4.6	1	TgTwinScan_0171	adipocyte plasma membrane-associated protein-related
80.m02254	471	3.4	1	TgTwinScan_0196	hypothetical protein
80.m02297	623	5	1	TgTwinScan_0246	endomembrane domain-containing protein
80.m02317	222	11.3	1	TgTwinScan_0274	"RER1 protein, putative"
80.m02347	5700	2.2	6	TgTwinScan_0304	hypothetical protein
80.m03988	410	12.4	2	TgTwinScan_0088	hypothetical protein
83.m01186	1629	2.3	2		hypothetical protein
83.m01282	1603	1.4	1	TgTwinScan_0453	hypothetical protein
83.m02691	393	3.8	1		hypothetical protein
86.m00376	4827	0.3	1	TgTwinScan_0516	SET domain-containing protein
86.m00651	658	3.3	1	TgTwinScan_0520	hypothetical protein
