# Supplementary material for: Cytoskeletal Components of an Invasion Machine—The Apical Complex of Toxoplasma gondii
Source: PLoS Pathog. 2006 Feb 24;2(2):e13. doi: 10.1371/journal.ppat.0020013 (PMC1383488; doi:10.1371/journal.ppat.0020013)
Supplement: Dataset S5 — (18 KB TXT) [file ppat.0020013.sd005.txt]

TIGR_ID	protein_length	% coverage	#_of_contigs	Twinscan_ID	Description
				TgTwinScan_1868	
113.m00765	889	8	4	TgTwinScan_0567	hypothetical protein
113.m00786	1303	0.9	1	TgTwinScan_0596	hypothetical protein
125.m00101	101	24.8	1		hypothetical protein
129.m00246	497	2.8	1		"ferredoxin-NADP reductase, putative"
129.m00259	750	2.9	1	TgTwinScan_0673	"B-box zinc finger protein, putative"
145.m00583	545	4.2	1		hypothetical protein
20.m00387	761	3.5	1		"subtilase family serine protease, putative"
20.m03659	108	11.1	1		hypothetical protein
20.m03684	128	11.7	1	TgTwinScan_3645	hypothetical protein
20.m03747	168	21.4	2	TgTwinScan_3733	"ubiquitin-conjugating enzyme E2, putative"
20.m03776	2849	0.5	1	TgTwinScan_3766	leucine rich repeat containing protein / ankyrin repeat containing protein
20.m03880	897	1.9	1		hypothetical protein
20.m03890	1346	1.3	1	TgTwinScan_3912	hypothetical protein
20.m03919	644	6.5	3	TgTwinScan_3951	conserved hypothetical protein
20.m03955	207	8.7	1	TgTwinScan_3997	conserved hypothetical protein
20.m08222	236	9.7	1	TgTwinScan_3842	conserved hypothetical protein   probable rhoptry protein;   Bradley et al (2005) proteomics screen 
20.m08224	1261	2.6	1		hypothetical protein
207.m00015	401	23.4	4		"elongation factor Tu, putative"
25.m00006	580	4.3	1	TgTwinScan_0875	microneme protein 4 (MIC4)
25.m01820	1068	2.2	1	TgTwinScan_0903	"DNA ligase 1 precursor, putative"
25.m01827	310	20	3	TgTwinScan_0913	mitochondrial carrier domain-containing protein
25.m02945	436	3.9	1		hypothetical protein
25.m02954	1096	1.9	1	TgTwinScan_1000	gamma-tubulin complex component 4-related
27.m00001	592	10.8	3	TgTwinScan_1012	dihydroorotate dehydrogenase
27.m00071	565	7.3	2	TgTwinScan_1007	"ATP-dependent protease ATP-binding subunit, putative"
27.m00861	1608	1.2	1	TgTwinScan_1053	200 kDa antigen p200-related
28.m00429	173	20.2	1		hypothetical protein
31.m00870	1994	0.6	1	TgTwinScan_1104	hypothetical protein
31.m00932	925	6.3	3	TgTwinScan_1101	hypothetical protein
33.m01266	634	6	1	TgTwinScan_1188	EPN3 protein
33.m01321	138	72.5	5	TgTwinScan_1246	conserved hypothetical protein
33.m01323	195	8.2	1	TgTwinScan_1248	hypothetical protein
33.m01340	2419	2.4	2	TgTwinScan_1261	hypothetical protein
33.m01354	342	13.2	3	TgTwinScan_1272	"iron-sulfur subunit of succinate dehydrogenase, putative"
33.m01359	145	17.2	2	TgTwinScan_1280	hypothetical protein
33.m02202	325	9.8	1	TgTwinScan_1258	ferredoxin
33.m02203	244	6.1	1	TgTwinScan_1286	hypothetical protein
33.m02663	874	1.4	1	TgTwinScan_1310	conserved hypothetical protein
35.m00004	709	13.5	4	TgTwinScan_1338	conserved hypothetical protein
35.m00866	551	4.4	1		selenocysteine lyase-related
35.m00875	1621	2.2	1	TgTwinScan_1360	hypothetical protein
35.m00891	945	2.3	1	TgTwinScan_1379	"transportin, putative"
35.m00896	927	4	2	TgTwinScan_1383	conserved hypothetical protein
35.m00900	461	3	1	TgTwinScan_1386	conserved hypothetical protein
35.m00933	708	3.1	1	TgTwinScan_1420	"ATPase, AFG1 family domain-containing protein"
37.m00003	666	2.9	1	TgTwinScan_1455	"calcium-dependent protein kinase, putative / calmodulin-domain protein kinase, putative"
37.m00766	1702	1.2	1	TgTwinScan_1464	hypothetical protein
37.m00767	1717	2.3	1	TgTwinScan_1465	hypothetical protein
38.m01053	900	2	1	TgTwinScan_1528	"protein phosphatase 2C, putative"
38.m01108	949	4	2	TgTwinScan_1598	"NADPH-cytochrome p450 reductase, putative"
39.m00001	118	13.6	1	TgTwinScan_1654	actin depolymerizing factor
39.m00339	3149	0.6	1		hypothetical protein
41.m00008	432	3.7	1	TgTwinScan_2492	peptidase family M48 domain-containing protein
41.m01301	159	32.7	3	TgTwinScan_2525	conserved hypothetical protein
41.m01331	577	7.3	2	TgTwinScan_2566	"phosphoglycerate kinase, putative"
41.m01358	424	6.6	2	TgTwinScan_2602	hypothetical protein
41.m01376	218	11	1	TgTwinScan_2626	hypothetical protein
41.m02358	552	5.3	1	TgTwinScan_2521	hypothetical protein
42.m00008	477	8.4	2	TgTwinScan_5315	"adenosylhomocysteinase, putative"
42.m00009	543	3.7	1	TgTwinScan_5440	lipoic acid synthase
42.m00045	229	7	1	TgTwinScan_5379	mitochondrial import inner membrane translocase subunit TIM22-related
42.m00069	328	16.5	2	TgTwinScan_5441	"elongation factor 1-beta, putative"
42.m00093	1031	19.7	10		hypothetical protein
42.m03308	1883	1	1	TgTwinScan_5193	hypothetical protein
42.m03309	857	8.1	4		conserved hypothetical protein
42.m03356	202	9.4	1	TgTwinScan_5261	hypothetical protein
42.m03359	1076	5.8	2	TgTwinScan_5263	hypothetical protein
42.m03370	1121	1.2	1	TgTwinScan_5275	hypothetical protein
42.m03390	1551	1.9	1	TgTwinScan_5300	conserved hypothetical protein
42.m03399	913	8	4	TgTwinScan_5312	hypothetical protein
42.m03435	337	4.5	1	TgTwinScan_5369	"phosphatidylserine decarboxylase proenzyme, putative"
42.m03469	310	25.5	3	TgTwinScan_5411	"malonyl CoA-acyl carrier protein transacylase, putative"
42.m03474	169	27.2	2	TgTwinScan_5416	calmodulin beta (fragment)-related
42.m03524	1055	4.3	2	TgTwinScan_5472	"aconitate hydratase, putative"
42.m03533	983	1.9	1	TgTwinScan_5481	oxygen-regulated protein-related / heat shock protein-related
42.m03544	597	12.4	2		hypothetical protein
42.m03570	712	4.8	2	TgTwinScan_5525	lytB domain-containing protein
42.m03583	1247	2.2	2		epidermal growth factor receptor substrate 15-related
42.m03611	346	5.8	1	TgTwinScan_5575	"eukaryotic translation initiation factor 3 subunit 5, putative"
42.m05838	452	3.1	1	TgTwinScan_5224	hypothetical protein
42.m05857	299	15.7	2	TgTwinScan_5460	hypothetical protein
42.m07426	85	16.5	1		hypothetical protein
42.m07442	67	32.8	1	TgTwinScan_5370	hypothetical protein
43.m00008	201	11.4	1	TgTwinScan_2655	hypothetical protein
44.m00012	625	4.6	1	TgTwinScan_5818	"3-oxoacyl-synthase, putative / acyl-carrier-protein, putative"
44.m00017	409	2.9	1	TgTwinScan_1675	"26S protease regulatory subunit 6b, putative"
44.m00023	569	2.8	1	TgTwinScan_5720	"GMP synthase, putative"
44.m00027	542	2.6	1		hypothetical protein
44.m00032	603	4.1	1	TgTwinScan_5784	"glucosamine--fructose-6-phosphate aminotransferase [isomerizing], putative"
44.m02559	2203	0.6	1		neurofilament triplet H protein-related
44.m02603	372	5.4	1		hypothetical protein
44.m02604	172	7.6	1	TgTwinScan_5726	"cyclophilin, putative"
44.m02643	662	2.7	1	TgTwinScan_5775	hypothetical protein
44.m02656	342	6.1	1	TgTwinScan_5786	hypothetical protein
44.m02702	509	3.5	1	TgTwinScan_5842	"3-hydroxybutyryl-CoA dehydrogenase, putative"
44.m02798	237	10.5	1		hypothetical protein
44.m02801	375	6.9	1	TgTwinScan_5952	"triosephosphate isomerase, putative"
44.m02818	941	2.7	1	TgTwinScan_5969	hypothetical protein
46.m00008	1765	1.3	1	TgTwinScan_2655	M16 peptidase domain-containing protein
46.m00010	553	6.5	1	TgTwinScan_2676	"U2 snRNP auxiliary factor or splicing facotr, putative"
46.m00021	219	5.9	1	TgTwinScan_2864	"nifU protein, putative"
46.m00023	570	2.8	1	TgTwinScan_2759	KH domain-containing protein
46.m00024	465	7.3	2	TgTwinScan_2762	"eukaryotic translation initiation factor 2 gamma subunit, putative"
46.m00029	276	27.2	4	TgTwinScan_2771	"pyrroline-5-carboxylate reductase, putative"
46.m01594	800	5	2	TgTwinScan_2654	"neurofilament triplet M protein, putative"
46.m02866	1765	6	6	TgTwinScan_2655	hypothetical protein
46.m02898	1007	2.4	1	TgTwinScan_2654	hypothetical protein
49.m00031	324	3.7	1	TgTwinScan_6156	"casein kinase 1, putative"
49.m00052	433	4.2	1	TgTwinScan_6370	nucleosome assembly protein-related
49.m03098	585	5.3	2	TgTwinScan_6008	hypothetical protein
49.m03138	1232	6	5	TgTwinScan_6051	conserved hypothetical protein
49.m03140	98	12.2	1	TgTwinScan_6054	"60s ribosomal protein l37, putative"
49.m03160	612	8.2	2	TgTwinScan_6080	hypothetical protein
49.m03164	601	6	1	TgTwinScan_6084	conserved hypothetical protein
49.m03254	1111	2.6	1	TgTwinScan_6196	KH domain-containing protein
49.m03317	119	12.6	1	TgTwinScan_6272	hypothetical protein
49.m03372	860	4.9	2	TgTwinScan_6347	"long-chain fatty acid CoA ligase, putative"
49.m03412	2595	11.8	15		viral A-type inclusion protein repeat family
50.m00008	572	3.8	1	TgTwinScan_4336	"cysteine proteinase, putative"
50.m00011	417	13.9	2	TgTwinScan_4475	enoyl-acyl carrier reductase
50.m00056	812	2.6	1	TgTwinScan_4189	"long chain acyl-CoA synthetase, putative"
50.m03132	502	19.5	4	TgTwinScan_4108	hypothetical protein
50.m03142	393	20.4	3	TgTwinScan_4120	hypothetical protein
50.m03153	841	2.1	1	TgTwinScan_4134	hypothetical protein
50.m03223	723	2.9	1	TgTwinScan_4221	hypothetical protein
50.m03235	216	8.3	1	TgTwinScan_4234	ubiquitin-related
50.m03237	188	11.2	1	TgTwinScan_4236	"40S ribosomal protein S9, putative"
50.m03239	346	6.1	1	TgTwinScan_4238	hypothetical protein
50.m03285	149	43.6	3	TgTwinScan_4297	calmodulin
50.m03337	705	3.5	1	TgTwinScan_4354	"ABC transporter, putative"
50.m03340	385	5.5	1		conserved hypothetical protein
50.m03378	2704	1.2	1	TgTwinScan_4411	hypothetical protein
50.m05625	1660	1.7	1	TgTwinScan_4150	hypothetical protein
50.m05632	494	3	1		"dimethyladenosine transferase, putative"
50.m05639	11862	0.4	1		hypothetical protein
50.m05682	1001	1.5	1	TgTwinScan_4410	hypothetical protein
52.m00002	269	4.8	1	TgTwinScan_3039	P35 surface antigen
52.m00010	588	2.2	1		"asparagine synthase, putative"
52.m00031	398	7.5	2	TgTwinScan_3052	hypothetical protein
52.m01556	3039	1.1	1	TgTwinScan_2902	viral A-type inclusion protein repeat family
52.m01598	362	8.6	1	TgTwinScan_2946	hypothetical protein
52.m01602	622	16.1	3	TgTwinScan_2950	DnaJ domain-containing protein
52.m01619	658	23.4	8	TgTwinScan_2969	"delta-aminolevulinic acid dehydratase, putative"
52.m02681	136	26.5	2	TgTwinScan_2900	hypothetical protein
52.m02687	1263	1	1		"cyclin-dependent kinase, putative"
541.m01148	1580	2.3	1	TgTwinScan_1927	hypothetical protein
541.m01163	966	1.6	1	TgTwinScan_1944	"XPA-binding protein, putative"
541.m01207	638	13.5	3	TgTwinScan_1995	"dihydrolipoamid dehydrogenase, putative"
541.m01235	1006	4.2	2	TgTwinScan_2025	hypothetical protein
55.m00143	195	8.7	1		TgCentrin3
55.m00201	147	8.8	1	TgTwinScan_7056	hypothetical protein
55.m00240	204	6.9	1	TgTwinScan_6956	hypothetical protein
55.m00258	251	7.2	1	TgTwinScan_6761	calcium-binding protein cabp5-related
55.m00267	208	17.3	2	TgTwinScan_6636	conserved hypothetical protein
55.m04618	1607	1.5	1	TgTwinScan_6479	"neurogenic locus notch homolog protein 1 precursor, putative"
55.m04628	526	3.6	1		"2C-methyl-D-erythritol 2,4-cyclodiphosphate synthase, putative"
55.m04665	771	2.6	1	TgTwinScan_6546	"glycyl-tRNA synthetase, putative"
55.m04670	217	18	1	TgTwinScan_6550	polyposis locus protein 1-related
55.m04673	331	7.3	1	TgTwinScan_6553	major ampullate spidroin 2
55.m04682	874	2.4	1	TgTwinScan_6564	hypothetical protein
55.m04686	768	2.6	1	TgTwinScan_6567	hypothetical protein
55.m04690	1113	1.8	1		hypothetical protein
55.m04733	1262	2.9	1	TgTwinScan_6633	"DNA polymerase delta catalytic subunit, putative"
55.m04740	1078	20.1	10	TgTwinScan_6639	hypothetical protein
55.m04759	326	10.1	1		hypothetical protein
55.m04775	375	3.5	1	TgTwinScan_6681	"adenylate kinase, putative"
55.m04852	658	3.3	1	TgTwinScan_6774	hypothetical protein
55.m04885	1595	1.6	1	TgTwinScan_6812	"DEAD/DEAH box helicase, putative"
55.m04968	142	29.6	1	TgTwinScan_6913	TgCAM2
55.m04989	1162	4.3	2	TgTwinScan_6934	"4-hydroxy-3-methylbut-2-en-1-yl diphosphate synthase, putative"
55.m05006	146	8.2	1	TgTwinScan_6961	"ribosomal protein L27, putative"
55.m05044	1225	1.2	1	TgTwinScan_7014	hypothetical protein
55.m05067	157	15.3	1	TgTwinScan_7046	"10 kDa heat shock protein, mitochondrial, putative"
55.m10274	1457	2.5	1		hypothetical protein
55.m10336	277	6.1	1		conserved hypothetical protein
57.m00028	594	2.2	1	TgTwinScan_3209	"isocitrate dehydrogenase, putative"
57.m01790	960	1.9	1	TgTwinScan_3188	hypothetical protein
57.m01833	134	9	1	TgTwinScan_3229	"60S ribosomal protein L14, putative"
57.m01850	2483	6.3	6	TgTwinScan_3247	kinesin motor domain-containing protein
57.m03106	441	4.5	1	TgTwinScan_3231	"26S proteasome subunit 4, putative"
57.m03130	121	22.3	2	TgTwinScan_3131	hypothetical protein
57.m03989	261	5.4	1	TgTwinScan_3275	hypothetical protein
583.m00605	866	3	1	TgTwinScan_4586	"long-chain-fatty-acid-CoA ligase, putative"
583.m00611	385	5.7	1	TgTwinScan_4556	"small nuclear ribonucleoprotein U1A, putative"
583.m00666	212	9	1	TgTwinScan_4843	"ras-related protein RAB18, putative"
583.m00670	347	4.6	1	TgTwinScan_4851	"eukaryotic translation initiation factor 2 alpha subunit, putative"
583.m00699	1542	1.6	1	TgTwinScan_5080	"zinc finger (C3HC4 RING finger) protein, putative"
583.m00704	263	12.2	2	TgTwinScan_5091	hypothetical protein
583.m00705	280	17.5	3	TgTwinScan_5067	"cytochrome p450, putative"
583.m00711	702	2.7	1	TgTwinScan_5149	hypothetical protein
583.m05259	3132	1.5	2	TgTwinScan_4491	conserved hypothetical protein
583.m05329	841	5.6	2	TgTwinScan_4581	"long-chain-fatty-acid--CoA ligase, putative"
583.m05332	1031	1.6	1	TgTwinScan_4583	conserved hypothetical protein
583.m05337	83	15.7	1	TgTwinScan_4591	conserved hypothetical protein
583.m05359	363	37.7	6	TgTwinScan_4616	TgMORN1
583.m05378	925	2.2	1	TgTwinScan_4638	"glycogen phosphorylase, putative"
583.m05408	920	3.2	1		"zinc finger (CCCH type) protein, putative"
583.m05418	426	7.3	1	TgTwinScan_4682	DnaJ domain-containing protein
583.m05420	137	35	2		myosin light chain TgMLC1-related
583.m05515	470	5.7	1		hypothetical protein
583.m05525	306	10.5	2	TgTwinScan_4832	hypothetical protein
583.m05569	201	13.9	2		hypothetical protein
583.m05578	471	5.7	1	TgTwinScan_4904	hypothetical protein
583.m05593	785	5.2	2	TgTwinScan_4922	hypothetical protein
583.m05637	1676	1.2	1	TgTwinScan_4982	myosin-related
583.m05641	73	16.4	1	TgTwinScan_4986	"ATP synthase epsilon chain, putative"
583.m05658	455	2.9	1	TgTwinScan_5010	"eukaryotic translation initiation factor 4E, putative"
583.m05709	206	50	6	TgTwinScan_5068	"myosin regulatory light chain, putative"
583.m05758	164	11	1	TgTwinScan_5123	hypothetical protein
583.m09142	460	32.8	7	TgTwinScan_5044	hypothetical protein
583.m09194	274	4.4	1	TgTwinScan_4688	protein tyrosine phosphatase-like domian-containing protein
583.m09208	944	3.5	1	TgTwinScan_4495	hypothetical  protein
583.m09213	5149	0.4	1	TgTwinScan_4869	nucleoporin FG repeat-containing protein
583.m09217	463	29.8	4		hypothetical protein
59.m00091	508	34.1	8	TgTwinScan_7206	glyceraldehyde-3-phosphate dehydrogenase
59.m00092	254	7.5	1	TgTwinScan_7221	conserved hypothetical protein
59.m03518	676	15.8	6	TgTwinScan_7311	"asparaginyl-tRNA synthetase, putative"
59.m03528	1174	2	1	TgTwinScan_7329	conserved hypothetical protein
59.m03608	3342	0.5	1		hypothetical protein
59.m03618	470	13.2	2	TgTwinScan_7445	"transketolase, putative"
59.m03633	1025	1.9	1	TgTwinScan_7464	protoporphyrinogen oxidase-related
59.m03642	1156	2.8	2		hypothetical protein
59.m03643	756	3.2	1	TgTwinScan_7476	"translation initiation factor eIF-2B epsilon subunit, putative"
59.m03645	258	7.4	1	TgTwinScan_7478	hypothetical protein
59.m03658	477	5.9	1		hypothetical protein
59.m03696	422	6.2	1		hypothetical protein
59.m03725	658	14.1	3	TgTwinScan_7580	conserved hypothetical protein
59.m03731	809	3	1	TgTwinScan_7588	translation initiation factor eIF-2B epsilon subunit-related
59.m06112	502	3.4	1	TgTwinScan_7315	"gamma-glutamyl phosphate reductase, putative"
59.m07792	537	3.7	1		hypothetical protein
63.m00002	224	11.6	1	TgTwinScan_1685	"granule antigen protein GRA6, putative"
64.m00002	183	31.1	2	TgTwinScan_1723	"ADP ribosylation factor 1, putative"
64.m00323	1130	3.4	1	TgTwinScan_1694	"protein kinase, putative"
64.m00327	553	14.3	3		membrane skeletal protein IMC1-related
64.m00338	152	12.5	1	TgTwinScan_1710	"ribosomal protein S10, putative"
641.m00185	586	2.7	1	TgTwinScan_2282	"G1 to S phase transition protein, putative"
641.m00189	811	5.3	2	TgTwinScan_2170	"ABC transporter, putative"
641.m01463	1233	2.9	1	TgTwinScan_2128	hypothetical protein
641.m01496	781	4.1	1		"transhydrogenase, putative"
641.m01538	381	7.1	1	TgTwinScan_2218	"ubiquitin-conjugating enzyme E2, putative"
641.m01557	275	6.2	1	TgTwinScan_2248	"ubiquinol-cytochrome C reductase, putative"
641.m02569	3163	0.7	1	TgTwinScan_2284	glycosyl hydrolases family 35 domain-containing protein
641.m03167	284	6.3	1	TgTwinScan_2191	conserved hypothetical protein
645.m00305	354	5.1	1	TgTwinScan_2315	"pre-mRNA splicing factor 18, putative"
645.m00325	860	2.9	1	TgTwinScan_2340	"dynamin-like protein, putative"
645.m00326	963	11.1	5		"cell division protein 48, putative"
65.m00019	2528	0.6	1	TgTwinScan_1852	elongation factor Tu GTP-binding domain-containing protein
65.m00030	465	4.7	1	TgTwinScan_1747	hypothetical protein
65.m01124	409	6.1	1	TgTwinScan_1780	hypothetical protein
65.m01186	655	10.5	3	TgTwinScan_1862	hypothetical protein
65.m01188	460	8.3	1	TgTwinScan_1864	"pyridoxal-dependent decarboxylase, putative"
65.m02505	465	4.5	1	TgTwinScan_1844	hypothetical protein
72.m00395	1116	2.1	1	TgTwinScan_3328	"histidyl-tRNA synthetase, putative"
72.m00404	415	5.5	1	TgTwinScan_3338	"nucleotide-binding protein, putative"
74.m00440	655	3.7	1	TgTwinScan_3375	neurofilament protein-related
74.m00760	284	7.7	1	TgTwinScan_3362	"glutamine amidotransferase, SNO family domain-containing protein"
76.m00010	303	21.5	4		hypothetical protein
76.m01559	660	2.1	1	TgTwinScan_3439	"leucine rich repeat protein, putative"
76.m01567	1241	1.9	1	TgTwinScan_3452	"pyruvate carboxylase, putative"
76.m01623	356	4.2	1	TgTwinScan_3518	hypothetical protein
76.m01664	218	15.6	2	TgTwinScan_3562	hypothetical protein
76.m01669	1229	3.3	2	TgTwinScan_3568	ribosomal protein S1p-related
76.m01672	185	20	2		hypothetical protein
76.m01698	647	5.4	2	TgTwinScan_3599	hypothetical protein
76.m02673	2205	0.6	1		"DEAH-box RNA/DNA helicase, putative"
77.m00051	3146	0.4	1	TgTwinScan_0035	hypothetical protein
8.m00176	351	7.1	2	TgTwinScan_2357	PAN domain-containing protein   probable secreted protein; Zhou et al (2005) proteomics screen
8.m00177	351	7.1	2	TgTwinScan_2358	PAN domain-containing protein   probable secreted protein; Zhou et al (2005) proteomics screen
80.m00008	272	18	3	TgTwinScan_0172	Hsp20/alpha crystallin domain-containing protein
80.m00049	435	10.3	2	TgTwinScan_0209	hypothetical protein
80.m00087	333	30.6	4	TgTwinScan_0224	"succinyl-CoA ligase alpha subunit, putative"
80.m00090	305	5.2	1	TgTwinScan_0242	"oxidoreductase, putative"
80.m00095	1162	6.9	3	TgTwinScan_0308	"leucyl-tRNA synthetase, putative"
80.m02255	597	3.5	1		conserved hypothetical protein
80.m02342	816	2.8	1	TgTwinScan_0300	RNA binding motif-containing protein
80.m03956	280	5.7	1		hypothetical protein
80.m03970	229	14.8	2	TgTwinScan_0203	hypothetical protein   probable secreted protein; Zhou et al (2005) proteomics screen
83.m00002	551	12.9	3		"beta-ketoacyl synthase, putative"
83.m00017	163	32.5	3	TgTwinScan_0392	profilin-related
83.m01196	682	3.8	1	TgTwinScan_0349	endonuclease/exonuclease/phosphatase domain-containing protein
83.m01220	281	23.1	3	TgTwinScan_0381	hypothetical protein
83.m01253	549	3.1	1		hypothetical protein
83.m01263	570	3	1	TgTwinScan_0426	"ubiquitin carboxyl-terminal hydrolase, putative"
83.m01307	971	1.9	1	TgTwinScan_0481	hypothetical protein
86.m00370	735	14.3	6	TgTwinScan_0508	hypothetical protein
86.m00373	248	17.7	2	TgTwinScan_0511	hypothetical protein
