# Supplementary material for: Cytoskeletal Components of an Invasion Machine—The Apical Complex of Toxoplasma gondii
Source: PLoS Pathog. 2006 Feb 24;2(2):e13. doi: 10.1371/journal.ppat.0020013 (PMC1383488; doi:10.1371/journal.ppat.0020013)
Supplement: Dataset S6 — (10 KB TXT) [file ppat.0020013.sd006.txt]

TIGR_ID	protein_length	% coverage	#_of_contigs	Twinscan_ID	Description
113.m00765	889	8	4	TgTwinScan_0567	hypothetical protein
113.m00786	1303	0.9	1	TgTwinScan_0596	hypothetical protein
125.m00101	101	24.8	1		hypothetical protein
145.m00583	545	4.2	1		hypothetical protein
20.m03659	108	11.1	1		hypothetical protein
20.m03684	128	11.7	1	TgTwinScan_3645	hypothetical protein
20.m03776	2849	0.5	1	TgTwinScan_3766	leucine rich repeat containing protein / ankyrin repeat containing protein
20.m03880	897	1.9	1		hypothetical protein
20.m03890	1346	1.3	1	TgTwinScan_3912	hypothetical protein
20.m03919	644	6.5	3	TgTwinScan_3951	conserved hypothetical protein
20.m03955	207	8.7	1	TgTwinScan_3997	conserved hypothetical protein
20.m08224	1261	2.6	1		hypothetical protein
25.m02945	436	3.9	1		hypothetical protein
25.m02954	1096	1.9	1	TgTwinScan_1000	gamma-tubulin complex component 4-related
27.m00861	1608	1.2	1	TgTwinScan_1053	200 kDa antigen p200-related
28.m00429	173	20.2	1		hypothetical protein
31.m00870	1994	0.6	1	TgTwinScan_1104	hypothetical protein
31.m00932	925	6.3	3	TgTwinScan_1101	hypothetical protein
33.m01266	634	6	1	TgTwinScan_1188	EPN3 protein
33.m01321	138	72.5	5	TgTwinScan_1246	conserved hypothetical protein
33.m01323	195	8.2	1	TgTwinScan_1248	hypothetical protein
33.m01340	2419	2.4	2	TgTwinScan_1261	hypothetical protein
33.m01359	145	17.2	2	TgTwinScan_1280	hypothetical protein
33.m02203	244	6.1	1	TgTwinScan_1286	hypothetical protein
33.m02663	874	1.4	1	TgTwinScan_1310	conserved hypothetical protein
35.m00004	709	13.5	4	TgTwinScan_1338	conserved hypothetical protein
35.m00866	551	4.4	1		selenocysteine lyase-related
35.m00875	1621	2.2	1	TgTwinScan_1360	hypothetical protein
35.m00896	927	4	2	TgTwinScan_1383	conserved hypothetical protein
35.m00900	461	3	1	TgTwinScan_1386	conserved hypothetical protein
35.m00933	708	3.1	1	TgTwinScan_1420	"ATPase, AFG1 family domain-containing protein"
37.m00003	666	2.9	1	TgTwinScan_1455	"calcium-dependent protein kinase, putative / calmodulin-domain protein kinase, putative"
37.m00766	1702	1.2	1	TgTwinScan_1464	hypothetical protein
37.m00767	1717	2.3	1	TgTwinScan_1465	hypothetical protein
39.m00001	118	13.6	1	TgTwinScan_1654	actin depolymerizing factor
39.m00339	3149	0.6	1		hypothetical protein
41.m01301	159	32.7	3	TgTwinScan_2525	conserved hypothetical protein
41.m01331	577	7.3	2	TgTwinScan_2566	"phosphoglycerate kinase, putative"
41.m01358	424	6.6	2	TgTwinScan_2602	hypothetical protein
41.m01376	218	11	1	TgTwinScan_2626	hypothetical protein
41.m02358	552	5.3	1	TgTwinScan_2521	hypothetical protein
42.m00093	1031	19.7	10		hypothetical protein
42.m03308	1883	1	1	TgTwinScan_5193	hypothetical protein
42.m03309	857	8.1	4		conserved hypothetical protein
42.m03356	202	9.4	1	TgTwinScan_5261	hypothetical protein
42.m03359	1076	5.8	2	TgTwinScan_5263	hypothetical protein
42.m03370	1121	1.2	1	TgTwinScan_5275	hypothetical protein
42.m03390	1551	1.9	1	TgTwinScan_5300	conserved hypothetical protein
42.m03399	913	8	4	TgTwinScan_5312	hypothetical protein
42.m03474	169	27.2	2	TgTwinScan_5416	calmodulin beta (fragment)-related
42.m03544	597	12.4	2		hypothetical protein
42.m03570	712	4.8	2	TgTwinScan_5525	lytB domain-containing protein
42.m03583	1247	2.2	2		epidermal growth factor receptor substrate 15-related
42.m05838	452	3.1	1	TgTwinScan_5224	hypothetical protein
42.m05857	299	15.7	2	TgTwinScan_5460	hypothetical protein
42.m07426	85	16.5	1		hypothetical protein
42.m07442	67	32.8	1	TgTwinScan_5370	hypothetical protein
43.m00008	201	11.4	1	TgTwinScan_2655	hypothetical protein
44.m00027	542	2.6	1		hypothetical protein
44.m02559	2203	0.6	1		neurofilament triplet H protein-related
44.m02603	372	5.4	1		hypothetical protein
44.m02604	172	7.6	1	TgTwinScan_5726	"cyclophilin, putative"
44.m02643	662	2.7	1	TgTwinScan_5775	hypothetical protein
44.m02656	342	6.1	1	TgTwinScan_5786	hypothetical protein
44.m02798	237	10.5	1		hypothetical protein
44.m02818	941	2.7	1	TgTwinScan_5969	hypothetical protein
46.m00021	219	5.9	1	TgTwinScan_2864	"nifU protein, putative"
46.m00023	570	2.8	1	TgTwinScan_2759	KH domain-containing protein
46.m01594	800	5	2	TgTwinScan_2654	"neurofilament triplet M protein, putative"
46.m02866	1765	6	6	TgTwinScan_2655	hypothetical protein
46.m02898	1007	2.4	1	TgTwinScan_2654	hypothetical protein
49.m00031	324	3.7	1	TgTwinScan_6156	"casein kinase 1, putative"
49.m03098	585	5.3	2	TgTwinScan_6008	hypothetical protein
49.m03138	1232	6	5	TgTwinScan_6051	conserved hypothetical protein
49.m03160	612	8.2	2	TgTwinScan_6080	hypothetical protein
49.m03164	601	6	1	TgTwinScan_6084	conserved hypothetical protein
49.m03254	1111	2.6	1	TgTwinScan_6196	KH domain-containing protein
49.m03317	119	12.6	1	TgTwinScan_6272	hypothetical protein
49.m03412	2595	11.8	15		viral A-type inclusion protein repeat family
50.m03132	502	19.5	4	TgTwinScan_4108	hypothetical protein
50.m03142	393	20.4	3	TgTwinScan_4120	hypothetical protein
50.m03153	841	2.1	1	TgTwinScan_4134	hypothetical protein
50.m03223	723	2.9	1	TgTwinScan_4221	hypothetical protein
50.m03239	346	6.1	1	TgTwinScan_4238	hypothetical protein
50.m03285	149	43.6	3	TgTwinScan_4297	calmodulin
50.m03340	385	5.5	1		conserved hypothetical protein
50.m03378	2704	1.2	1	TgTwinScan_4411	hypothetical protein
50.m05625	1660	1.7	1	TgTwinScan_4150	hypothetical protein
50.m05639	11862	0.4	1		hypothetical protein
50.m05682	1001	1.5	1	TgTwinScan_4410	hypothetical protein
52.m00002	269	4.8	1	TgTwinScan_3039	P35 surface antigen
52.m00031	398	7.5	2	TgTwinScan_3052	hypothetical protein
52.m01556	3039	1.1	1	TgTwinScan_2902	viral A-type inclusion protein repeat family
52.m01598	362	8.6	1	TgTwinScan_2946	hypothetical protein
52.m02681	136	26.5	2	TgTwinScan_2900	hypothetical protein
541.m01148	1580	2.3	1	TgTwinScan_1927	hypothetical protein
541.m01163	966	1.6	1	TgTwinScan_1944	"XPA-binding protein, putative"
541.m01235	1006	4.2	2	TgTwinScan_2025	hypothetical protein
55.m00143	195	8.7	1		TgCentrin3
55.m00201	147	8.8	1	TgTwinScan_7056	hypothetical protein
55.m00240	204	6.9	1	TgTwinScan_6956	hypothetical protein
55.m00258	251	7.2	1	TgTwinScan_6761	calcium-binding protein cabp5-related
55.m00267	208	17.3	2	TgTwinScan_6636	conserved hypothetical protein
55.m04618	1607	1.5	1	TgTwinScan_6479	"neurogenic locus notch homolog protein 1 precursor, putative"
55.m04670	217	18	1	TgTwinScan_6550	polyposis locus protein 1-related
55.m04673	331	7.3	1	TgTwinScan_6553	major ampullate spidroin 2
55.m04682	874	2.4	1	TgTwinScan_6564	hypothetical protein
55.m04686	768	2.6	1	TgTwinScan_6567	hypothetical protein
55.m04690	1113	1.8	1		hypothetical protein
55.m04740	1078	20.1	10	TgTwinScan_6639	hypothetical protein
55.m04759	326	10.1	1		hypothetical protein
55.m04775	375	3.5	1	TgTwinScan_6681	"adenylate kinase, putative"
55.m04852	658	3.3	1	TgTwinScan_6774	hypothetical protein
55.m04968	142	29.6	1	TgTwinScan_6913	TgCAM2
55.m05044	1225	1.2	1	TgTwinScan_7014	hypothetical protein
55.m10274	1457	2.5	1		hypothetical protein
55.m10336	277	6.1	1		conserved hypothetical protein
57.m01790	960	1.9	1	TgTwinScan_3188	hypothetical protein
57.m01850	2483	6.3	6	TgTwinScan_3247	kinesin motor domain-containing protein
57.m03130	121	22.3	2	TgTwinScan_3131	hypothetical protein
57.m03989	261	5.4	1	TgTwinScan_3275	hypothetical protein
583.m00666	212	9	1	TgTwinScan_4843	"ras-related protein RAB18, putative"
583.m00704	263	12.2	2	TgTwinScan_5091	hypothetical protein
583.m00711	702	2.7	1	TgTwinScan_5149	hypothetical protein
583.m05259	3132	1.5	2	TgTwinScan_4491	conserved hypothetical protein
583.m05332	1031	1.6	1	TgTwinScan_4583	conserved hypothetical protein
583.m05337	83	15.7	1	TgTwinScan_4591	conserved hypothetical protein
583.m05359	363	37.7	6	TgTwinScan_4616	TgMORN1
583.m05420	137	35	2		myosin light chain TgMLC1-related
583.m05515	470	5.7	1		hypothetical protein
583.m05525	306	10.5	2	TgTwinScan_4832	hypothetical protein
583.m05569	201	13.9	2		hypothetical protein
583.m05578	471	5.7	1	TgTwinScan_4904	hypothetical protein
583.m05593	785	5.2	2	TgTwinScan_4922	hypothetical protein
583.m05637	1676	1.2	1	TgTwinScan_4982	myosin-related
583.m05709	206	50	6	TgTwinScan_5068	"myosin regulatory light chain, putative"
583.m05758	164	11	1	TgTwinScan_5123	hypothetical protein
583.m09142	460	32.8	7	TgTwinScan_5044	hypothetical protein
583.m09208	944	3.5	1	TgTwinScan_4495	hypothetical  protein
583.m09213	5149	0.4	1	TgTwinScan_4869	nucleoporin FG repeat-containing protein
583.m09217	463	29.8	4		hypothetical protein
59.m00092	254	7.5	1	TgTwinScan_7221	conserved hypothetical protein
59.m03528	1174	2	1	TgTwinScan_7329	conserved hypothetical protein
59.m03608	3342	0.5	1		hypothetical protein
59.m03642	1156	2.8	2		hypothetical protein
59.m03645	258	7.4	1	TgTwinScan_7478	hypothetical protein
59.m03658	477	5.9	1		hypothetical protein
59.m03696	422	6.2	1		hypothetical protein
59.m03725	658	14.1	3	TgTwinScan_7580	conserved hypothetical protein
59.m07792	537	3.7	1		hypothetical protein
64.m00323	1130	3.4	1	TgTwinScan_1694	"protein kinase, putative"
64.m00327	553	14.3	3		membrane skeletal protein IMC1-related
641.m01463	1233	2.9	1	TgTwinScan_2128	hypothetical protein
641.m02569	3163	0.7	1	TgTwinScan_2284	glycosyl hydrolases family 35 domain-containing protein
641.m03167	284	6.3	1	TgTwinScan_2191	conserved hypothetical protein
645.m00325	860	2.9	1	TgTwinScan_2340	"dynamin-like protein, putative"
65.m00030	465	4.7	1	TgTwinScan_1747	hypothetical protein
65.m01124	409	6.1	1	TgTwinScan_1780	hypothetical protein
65.m01186	655	10.5	3	TgTwinScan_1862	hypothetical protein
65.m02505	465	4.5	1	TgTwinScan_1844	hypothetical protein
72.m00404	415	5.5	1	TgTwinScan_3338	"nucleotide-binding protein, putative"
74.m00440	655	3.7	1	TgTwinScan_3375	neurofilament protein-related
76.m00010	303	21.5	4		hypothetical protein
76.m01559	660	2.1	1	TgTwinScan_3439	"leucine rich repeat protein, putative"
76.m01623	356	4.2	1	TgTwinScan_3518	hypothetical protein
76.m01664	218	15.6	2	TgTwinScan_3562	hypothetical protein
76.m01672	185	20	2		hypothetical protein
76.m01698	647	5.4	2	TgTwinScan_3599	hypothetical protein
77.m00051	3146	0.4	1	TgTwinScan_0035	hypothetical protein
80.m00008	272	18	3	TgTwinScan_0172	Hsp20/alpha crystallin domain-containing protein
80.m00049	435	10.3	2	TgTwinScan_0209	hypothetical protein
80.m02255	597	3.5	1		conserved hypothetical protein
80.m03956	280	5.7	1		hypothetical protein
83.m00017	163	32.5	3	TgTwinScan_0392	profilin-related
83.m01220	281	23.1	3	TgTwinScan_0381	hypothetical protein
83.m01253	549	3.1	1		hypothetical protein
83.m01307	971	1.9	1	TgTwinScan_0481	hypothetical protein
86.m00370	735	14.3	6	TgTwinScan_0508	hypothetical protein
86.m00373	248	17.7	2	TgTwinScan_0511	hypothetical protein
