# Supplementary material for: Cytoskeletal Components of an Invasion Machine—The Apical Complex of Toxoplasma gondii
Source: PLoS Pathog. 2006 Feb 24;2(2):e13. doi: 10.1371/journal.ppat.0020013 (PMC1383488; doi:10.1371/journal.ppat.0020013)
Supplement: Dataset S7 — (493 KB TXT) [file ppat.0020013.sd007.txt]

TIGR_ID	TIGR_start	Twinscan_ID	Twinscan_start	Locus_ID	Locus_start	Locus_end	Contig_length	con_enr_spect	con_enr_rep	con_dep_spect	con_dep_rep	#_of_peptides	sequence
113.m00009	1459	TgTwinScan_0626	1407	994740:648427:648224	27	49	23	1	1	2	2	1	VVRPEELPSAVLTPPDEGNVLGK
113.m00755	101	TgTwinScan_0556	13	994740:32842:31730	106	132	27	0	0	6	3	3	ENSSTAVGSIPHFSALPESEWDYKQHG
113.m00755	180	TgTwinScan_0556	92	994740:32842:31730	185	198	14	0	0	2	1	2	RGDFFYTYPHQFTK
113.m00755	207	TgTwinScan_0556	119	994740:32842:31730	212	250	39	0	0	4	3	4	VPEDQMTPLGALFSTDTTEMYTAQHIFFHSPSEHTFQGE
113.m00755	285	TgTwinScan_0556	197	994740:32842:31730	290	319	30	0	0	3	3	3	SSLNLPDVEEALKRDHSSGSDPSLPSSHWR
113.m00755	449	TgTwinScan_0556	361	994740:31494:30964	106	126	21	0	0	1	1	1	NEGNVFLVQGFPLQVLIANSL
113.m00755	449	TgTwinScan_0556	361	Various|TgEST_95057794|EST|2003.05.20|Pa	32	52	21	0	0	1	1	1	NEGNVFLVQGFPLQVLIANSL
113.m00757	147	TgTwinScan_0560	1435	994740:49604:48387	279	293	15	0	0	1	1	1	GPGAAASQSGNRPGK
113.m00765	122	TgTwinScan_0567	122	994740:113291:112185	186	203	18	1	1	0	0	1	YDMARFDEEDASAEDAVR
113.m00765	571	TgTwinScan_0567	571	994740:108099:107140	101	122	22	2	1	0	0	2	YGPPLPPPDSLFPLRAPGFLPA
113.m00765	626	TgTwinScan_0567	626	994740:108099:107140	156	172	17	2	2	0	0	1	LVPTAEDAETGGSNLPR
113.m00765	694	TgTwinScan_0567	694	994740:108099:107140	224	237	14	1	1	0	0	1	GMNCFHDLVVEAAR
113.m00780	178	TgTwinScan_0588	178	994740:288876:289580	172	207	36	0	0	10	8	2	RLDNDLENYFSRSGGVGGAPAPGSGAAGPAGDDASR
113.m00780	178	TgTwinScan_0588	178	Various|TgEST_100121236|EST|2003.05.20|P	21	56	36	0	0	10	8	2	RLDNDLENYFSRSGGVGGAPAPGSGAAGPAGDDASR
113.m00782	126	TgTwinScan_0591	126	994740:320614:320841	21	39	19	0	0	2	2	1	EQEEFPVNIPLGYSTQQLR
113.m00782	211	TgTwinScan_0591	211	994740:321130:321867	172	197	26	2	1	1	1	2	KAGAAPTTEPETLTEAAPAAVAGSEK
113.m00786	809	TgTwinScan_0596	602	994740:366468:365989	109	120	12	1	1	0	0	1	AAQVEELEQTVR
113.m00789	345	TgTwinScan_0600	333	994740:410826:410080	57	75	19	0	0	1	1	1	EADWIFIAGHHPVVNYSVR
113.m00789	570	TgTwinScan_0600	558	994740:408470:407889	142	158	17	0	0	1	1	1	LVPQQSAEGQPLVYVQK
113.m00791	60	TgTwinScan_0604	60	994740:441715:438281	123	138	16	0	0	1	1	1	LRNSSSNSLGGGTLSH
113.m00793	132	TgTwinScan_0608	2683	994740:480362:476460	142	163	22	0	0	1	1	1	LASAEAVPVLPGSVVHVLPDSR
113.m00793	703	TgTwinScan_0608	3254	994740:480362:476460	713	734	22	1	1	6	4	1	LAPLFVAETTQLPLLSFESEER
113.m00794	310	TgTwinScan_0608	310	994740:493523:490440	424	442	19	0	0	1	1	1	GVLQAEDITSDAEAASATR
113.m00794	1088	TgTwinScan_0608	1093	994740:488459:487929	78	99	22	0	0	1	1	1	VSQWFAQPSLSSSETSLEDAAR
113.m00794	1942	TgTwinScan_0608	1947	994740:486307:483251	590	616	27	1	1	0	0	1	SETLQTASQGREETPDATTPGWLYVHR
113.m00798	84	TgTwinScan_0614	23	994740:552890:552360	92	109	18	2	2	2	1	1	STAEVPDVLVTFGTQTEK
113.m00798	84	TgTwinScan_0614	23	Various|TgEST_95054810|EST|2003.05.20|Pa	3024	3055	32	3	3	2	1	2	STAEVPDVLVTFGTQTEKITFVSHPGVMAVSK
113.m00798	127	TgTwinScan_0614	66	Various|TgEST_95054810|EST|2003.05.20|Pa	3067	3087	21	1	1	2	2	1	AILTQENVDAIREYDEELANK
113.m00798	195	TgTwinScan_0614	134	Various|TgEST_95054810|EST|2003.05.20|Pa	3135	3154	20	1	1	4	3	2	GQYTVPSYVADYSPIEIPRK
113.m00798	236	TgTwinScan_0614	175	994740:550293:550123	26	41	16	3	2	0	0	2	TELRDIITDYLVGGKS
113.m00798	236	TgTwinScan_0614	175	Various|TgEST_95054810|EST|2003.05.20|Pa	3176	3191	16	3	2	0	0	2	TELRDIITDYLVGGKS
113.m00802	40	TgTwinScan_0620	40	994740:608126:607710	82	106	25	3	2	13	5	2	KGVGEHIGGTPVDLVLNDLYPLIVK
113.m00802	40	TgTwinScan_0620	40	Various|TgEST_95058905|EST|2003.05.20|Pa	210	234	25	3	2	13	5	2	KGVGEHIGGTPVDLVLNDLYPLIVK
113.m00802	86	TgTwinScan_0620	86	994740:607468:606998	23	43	21	4	3	1	1	1	LADGVADVVMSELEFYLFGEK
113.m00802	86	TgTwinScan_0620	86	Various|TgEST_95058905|EST|2003.05.20|Pa	256	276	21	4	3	1	1	1	LADGVADVVMSELEFYLFGEK
113.m00802	119	TgTwinScan_0620	119	994740:607468:606998	56	82	27	1	1	10	5	2	LYEAYMRKFFAESPEDPVDALTTGVWK
113.m00802	119	TgTwinScan_0620	119	Various|TgEST_95058905|EST|2003.05.20|Pa	289	315	27	1	1	10	5	2	LYEAYMRKFFAESPEDPVDALTTGVWK
113.m00802	182	TgTwinScan_0620	182	994740:607468:606998	119	137	19	0	0	2	2	1	SWTDAAHLQIMQLSSSSAR
113.m00802	182	TgTwinScan_0620	182	Various|TgEST_95058905|EST|2003.05.20|Pa	352	370	19	0	0	2	2	1	SWTDAAHLQIMQLSSSSAR
113.m00810	738	TgTwinScan_0630	738	994740:716811:716996	10	25	16	0	0	1	1	1	TWAESALPWELIEAVK
125.m00071	85	TgTwinScan_0644	85	994746:19858:21132	88	106	19	0	0	5	5	1	SPAAHSSAPADVASPSSQK
125.m00071	136	TgTwinScan_0644	136	994746:19858:21132	139	174	36	1	1	9	5	2	QTAPTTSSIPVSSLTGFFPGASSRAGVADSHAALQR
125.m00071	348	TgTwinScan_0644	348	994746:19858:21132	351	369	19	0	0	6	6	1	VLATVAPGQVTEEQQLLFR
125.m00071	780	TgTwinScan_0644	748	994746:21810:26600	357	374	18	0	0	2	2	1	ASVLGPEDEGVLGQETGR
125.m00071	1144	TgTwinScan_0644	1112	994746:21810:26600	721	732	12	0	0	4	3	1	APAQNAGVPAGR
125.m00071	1313			994746:21810:26600	890	902	13	0	0	2	2	1	GMPASSQLPGVFR
125.m00071	2074	TgTwinScan_0644	2042	994746:27143:28003	74	86	13	0	0	1	1	1	SLQEFVAVVNAQK
125.m00071	2088	TgTwinScan_0644	2056	994746:27143:28003	88	112	25	0	0	1	1	1	EQHQNVWGQQPASILTPAPAAAGPA
125.m00072	773	TgTwinScan_0646	773	994746:42449:43015	93	111	19	0	0	1	1	1	AEFDDDASQVFDEATEGGK
125.m00101	37			994746:2888:2505	63	87	25	1	1	0	0	1	VIVLVLVIALVLVIVLVLVIPASHF
125.m00101	37			Various|TgEST_100121176|EST|2003.05.20|P	3216	3240	25	1	1	0	0	1	VIVLVLVIALVLVIVLVLVIPASHF
125.m00101	37			Various|TgEST_100121178|EST|2003.05.20|P	3223	3247	25	1	1	0	0	1	VIVLVLVIALVLVIVLVLVIPASHF
129.m00246	225			994749:97975:97484	100	113	14	1	1	0	0	1	AAQAPVADESTSQR
129.m00246	225			Various|TgEST_95052935|EST|2003.05.20|Pa	348	361	14	1	1	0	0	1	AAQAPVADESTSQR
129.m00256	61	TgTwinScan_0667	61	994749:210173:209634	90	105	16	3	3	2	2	2	EFFLSPYQGLPPLRNL
129.m00256	234	TgTwinScan_0667	234	994749:207706:207350	72	84	13	0	0	1	1	1	TFGPNSPIVDIEK
129.m00256	257	TgTwinScan_0667	257	994749:207260:206535	87	113	27	0	0	8	3	3	AMISPEDEHLPLVTLPHESFVLLPEER
129.m00259	618	TgTwinScan_0673	618	994749:254890:252437	685	706	22	2	1	0	0	1	QAILDQAAQVTEEICALVEDLR
129.m00263	520	TgTwinScan_0678	520	994749:285842:289492	528	547	20	0	0	1	1	1	AAAATAAAAGGPTSNLAMLR
129.m00402	28	TgTwinScan_0662	28	994749:156027:156461	37	49	13	2	2	0	0	1	NTHATVQAIKKDK
129.m00402	28	TgTwinScan_0662	28	Various|TgEST_95059796|EST|2003.05.20|Pa	85	97	13	2	2	0	0	1	NTHATVQAIKKDK
129.m00402	112	TgTwinScan_0662	112	994749:156610:157023	54	69	16	1	1	1	1	1	NLDVDNLVIEHIQVNR
129.m00402	112	TgTwinScan_0662	112	Various|TgEST_95059796|EST|2003.05.20|Pa	169	184	16	1	1	1	1	1	NLDVDNLVIEHIQVNR
129.m00402	158	TgTwinScan_0662	158	994749:156610:157023	100	114	15	0	0	1	1	1	EQEQAVEKPSVEGVK
129.m00402	158	TgTwinScan_0662	158	Various|TgEST_95059796|EST|2003.05.20|Pa	215	229	15	0	0	1	1	1	EQEQAVEKPSVEGVK
145.m00002	69	TgTwinScan_0708	69	994756:206243:206512	15	43	29	35	4	56	5	8	VGSTAAVYASAILEYLTAEVLELAGNASK
145.m00002	69	TgTwinScan_0708	69	Various|TgEST_95059856|EST|2003.05.20|Pa	136	164	29	35	4	56	5	8	VGSTAAVYASAILEYLTAEVLELAGNASK
145.m00002	108	TgTwinScan_0708	108	Various|TgEST_95059856|EST|2003.05.20|Pa	175	191	17	5	4	1	1	3	HLQLAIRGDEELDTLIK
145.m00003	15	TgTwinScan_0702	15	994756:180757:179531	29	52	24	2	2	2	2	3	VQLVAAFLDLPLQTVPFTVGKDDK
145.m00003	46	TgTwinScan_0702	46	994756:180757:179531	60	76	17	7	3	1	1	1	SPLGRLPLLESEVGGVC
145.m00003	121	TgTwinScan_0702	121	994756:180757:179531	135	151	17	1	1	0	0	1	AQSDLAQALNAVDAHLK
145.m00003	201	TgTwinScan_0702	201	994756:180757:179531	215	227	13	7	2	0	0	1	AAPQAAAKKETPK
145.m00327	115	TgTwinScan_0691	115	994756:74833:74432	39	52	14	1	1	4	3	1	AGGECLTFDQLALR
145.m00327	115	TgTwinScan_0691	115	Various|TgEST_100119414|EST|2003.05.20|P	110	123	14	1	1	4	3	1	AGGECLTFDQLALR
145.m00327	115	TgTwinScan_0691	115	Various|TgEST_100119416|EST|2003.05.20|P	3200	3213	14	1	1	4	3	1	AGGECLTFDQLALR
145.m00327	115	TgTwinScan_0691	115	Various|TgEST_95060103|EST|2003.05.20|Pa	157	170	14	1	1	4	3	1	AGGECLTFDQLALR
145.m00327	150	TgTwinScan_0691	150	Various|TgEST_100119416|EST|2003.05.20|P	3235	3246	12	2	2	3	3	1	HFGAAPGTPGSK
145.m00327	150	TgTwinScan_0691	150	Various|TgEST_95060103|EST|2003.05.20|Pa	192	203	12	2	2	3	3	1	HFGAAPGTPGSK
145.m00331	120	TgTwinScan_0698	120	994756:142712:143641	158	205	48	0	0	13	5	4	TAGGPLPHGSWSWSGTPPEVQTTGGSQISFGWVPDTETPSLPERNLLQ
145.m00331	279	TgTwinScan_0698	279	994756:143451:144209	115	126	12	0	0	2	2	1	VAMTDAVPSGIR
145.m00331	361	TgTwinScan_0698	361	994756:143451:144209	197	216	20	0	0	1	1	1	GIAPPHRGDFENEGNEAQAT
145.m00331	418	TgTwinScan_0698	418	994756:144737:145465	80	97	18	0	0	2	1	1	LDYESFFGASPSKPFHSW
145.m00331	517	TgTwinScan_0698	517	994756:146431:146877	50	64	15	0	0	3	3	1	TGVEPLVDPATNSAR
145.m00331	539	TgTwinScan_0698	539	994756:146431:146877	72	100	29	1	1	16	6	3	GLSPVCDYEATILAPVRALEPHEQQDSLR
145.m00331	619	TgTwinScan_0698	619	994756:148009:148335	71	82	12	0	0	4	4	1	TLWFDDRELMAK
145.m00331	766	TgTwinScan_0698	766	994756:151073:153325	112	132	21	0	0	3	3	2	SLDPTVLSSIVTAFDFITHTQ
145.m00331	854	TgTwinScan_0698	854	994756:151073:153325	200	224	25	3	3	27	8	5	LPEGMSFGGIPIPNLTNWDAQLNSK
145.m00331	894	TgTwinScan_0698	894	994756:151073:153325	240	253	14	0	0	1	1	1	AALNARDPVALLVK
145.m00331	1018	TgTwinScan_0698	1018	994756:151073:153325	364	379	16	1	1	9	5	2	VPGFDTISAANEQLRK
145.m00331	1043	TgTwinScan_0698	1043	994756:151073:153325	389	407	19	0	0	5	4	1	NQGFLSIHYDYANLPEEER
145.m00331	1080	TgTwinScan_0698	1080	994756:151073:153325	426	439	14	1	1	2	2	1	LVMAFVMPNLQNPK
145.m00331	1360	TgTwinScan_0698	1360	994756:151073:153325	706	750	45	0	0	16	6	6	NLHNPSSWGDTELDSLGVPPEPFVQDFEIKYTTPVFPMSAPLIKA
145.m00583	179			994756:15419:15802	25	47	23	1	1	0	0	1	SVDEDDEGPTAYHFAPLHYPSWK
162.m00001	23	TgTwinScan_0755	23	994761:287825:288088	60	76	17	0	0	1	1	1	GTSGGPGDHLHATPGMF
162.m00001	23	TgTwinScan_0755	23	Various|TgEST_100108572|EST|2003.05.20|P	384	400	17	0	0	1	1	1	GTSGGPGDHLHATPGMF
162.m00001	130	TgTwinScan_0755	130	994761:288822:289409	111	124	14	1	1	0	0	1	VYTGGELFDEIISR
162.m00001	130	TgTwinScan_0755	130	Various|TgEST_100108572|EST|2003.05.20|P	491	504	14	1	1	0	0	1	VYTGGELFDEIISR
162.m00001	174	TgTwinScan_0755	174	994761:288822:289409	155	166	12	1	1	0	0	1	DLKPENLLLESK
162.m00001	376	TgTwinScan_0755	301	994761:291273:291539	58	88	31	4	3	9	1	2	DALDHEWIQTYTKEQISVDVPSLDNAILNIR
162.m00001	376	TgTwinScan_0755	301	Various|TgEST_100108572|EST|2003.05.20|P	662	692	31	4	3	9	1	2	DALDHEWIQTYTKEQISVDVPSLDNAILNIR
162.m00001	414	TgTwinScan_0755	339	994761:291430:292467	195	206	12	3	3	2	2	1	LAQAALLYMGSK
162.m00001	414	TgTwinScan_0755	339	Various|TgEST_100108572|EST|2003.05.20|P	700	711	12	3	3	2	2	1	LAQAALLYMGSK
162.m00001	467	TgTwinScan_0755	392	994761:291430:292467	248	276	29	3	3	4	3	3	GQDASMLDASAVEHEVDQVLDAVDFDKNG
162.m00001	467	TgTwinScan_0755	392	Various|TgEST_100108572|EST|2003.05.20|P	753	781	29	3	3	4	3	3	GQDASMLDASAVEHEVDQVLDAVDFDKNG
162.m00001	533	TgTwinScan_0755	458	Various|TgEST_100108572|EST|2003.05.20|P	819	839	21	0	0	2	1	1	ISSTELATIFGVSDVDSETWK
162.m00001	533	TgTwinScan_0755	458	Various|TgEST_95058853|EST|2003.05.20|Pa	93	113	21	0	0	2	1	1	ISSTELATIFGVSDVDSETWK
162.m00001	562	TgTwinScan_0755	487	994761:293121:293291	36	52	17	2	2	3	1	1	NNDGEVDFDEFQQMLLK
162.m00001	562	TgTwinScan_0755	487	Various|TgEST_95058853|EST|2003.05.20|Pa	122	138	17	2	2	3	1	1	NNDGEVDFDEFQQMLLK
162.m00308	298	TgTwinScan_0731	298	994761:83516:82914	75	97	23	1	1	1	1	1	IISYADAALAPVDFALAPDLAIR
162.m00318	504	TgTwinScan_0743	1070	994761:166217:172036	543	557	15	0	0	1	1	1	WIEEDSVSGPLPHPR
162.m00318	884	TgTwinScan_0743	1450	994761:166217:172036	923	950	28	0	0	1	1	1	ADDAPVAPFQSPPPPLPLASPQASGLER
162.m00318	1659	TgTwinScan_0743	2225	994761:166217:172036	1698	1718	21	0	0	4	3	1	SELEQLIPIIWTQNAAAGLWR
162.m00318	2063	TgTwinScan_0743	2629	994761:173061:173765	97	113	17	0	0	9	3	2	VVPFLGVFEGFQMLEDR
162.m00318	2359	TgTwinScan_0743	2925	994761:176572:178692	111	130	20	0	0	1	1	1	SLLEAPFSAGGENVEALASR
162.m00318	2445	TgTwinScan_0743	3011	994761:176572:178692	197	221	25	0	0	2	1	1	GEPQLGPVADPEVTEDQEEEGFFSR
162.m00326	54	TgTwinScan_0753	54	994761:275315:275713	70	90	21	1	1	0	0	1	LQETGSSLPGDVGRLEPIRVK
162.m00326	119	TgTwinScan_0753	119	994761:276360:276668	78	91	14	1	1	0	0	1	LMIEFGDYPSVLIK
162.m00326	119	TgTwinScan_0753	119	Various|TgEST_95055812|EST|2003.05.20|Pa	25	38	14	1	1	0	0	1	LMIEFGDYPSVLIK
162.m00326	235	TgTwinScan_0753	235	994761:277873:278226	89	115	27	13	6	2	2	3	RQQQVAAAAPIPGKLRAPGTTEGASTR
162.m00326	235	TgTwinScan_0753	235	Various|TgEST_95055812|EST|2003.05.20|Pa	141	167	27	13	6	2	2	3	RQQQVAAAAPIPGKLRAPGTTEGASTR
20.m00003	4	TgTwinScan_3701	4	995279:768520:768912	22	41	20	0	0	4	2	3	TYVVRPGEAPEGRGPQLEPF
20.m00003	272	TgTwinScan_3701	272	995279:770226:770636	103	135	33	0	0	2	2	2	NAMAYYGPAVVNADGEVDIAAAAEQAQACLSCR
20.m00003	272	TgTwinScan_3701	272	Various|TgEST_95054352|EST|2003.05.20|Pa	37	69	33	0	0	2	2	2	NAMAYYGPAVVNADGEVDIAAAAEQAQACLSCR
20.m00004	103	TgTwinScan_3719	103	Various|TgEST_95058066|EST|2003.05.20|Pa	97	129	33	7	5	21	8	3	GNVYEGIPLDQSILEPADLRDYVPPHSNIQYSK
20.m00004	120	TgTwinScan_3719	120	995279:931248:932006	163	178	16	5	3	4	4	2	DLRDYVPPHSNIQYSK
20.m00004	195	TgTwinScan_3719	195	995279:931248:932006	238	252	15	1	1	3	2	1	TIEVLGANAGCVVGR
20.m00004	195	TgTwinScan_3719	195	Various|TgEST_95058066|EST|2003.05.20|Pa	189	203	15	1	1	3	2	1	TIEVLGANAGCVVGR
20.m00004	257	TgTwinScan_3719	257	995279:932515:933108	112	128	17	0	0	4	2	2	RLEHMPDQMVSELLHTT
20.m00004	257	TgTwinScan_3719	257	Various|TgEST_95058066|EST|2003.05.20|Pa	251	267	17	0	0	4	2	2	RLEHMPDQMVSELLHTT
20.m00004	306	TgTwinScan_3719	306	Various|TgEST_95058066|EST|2003.05.20|Pa	300	311	12	0	0	1	1	1	HFSPENMVFVGV
20.m00004	343	TgTwinScan_3719	343	995279:934083:934889	61	83	23	3	2	2	2	3	RTVASPVYTGGDVRLETPSPHAH
20.m00004	368	TgTwinScan_3719	368	Various|TgEST_95058066|EST|2003.05.20|Pa	360	373	14	1	1	0	0	1	IAFETPGGWNGGDL
20.m00004	385	TgTwinScan_3719	385	995279:934349:935404	224	243	20	0	0	7	7	2	SVLQTILGGGGAFSTGGPGK
20.m00004	385	TgTwinScan_3719	385	Various|TgEST_95058066|EST|2003.05.20|Pa	377	396	20	0	0	7	7	2	SVLQTILGGGGAFSTGGPGK
20.m00004	505	TgTwinScan_3719	505	995279:935513:935941	122	141	20	6	1	7	4	2	VISPQEFCTAIDAVTEADIK
20.m00004	505	TgTwinScan_3719	505	Various|TgEST_95058066|EST|2003.05.20|Pa	497	516	20	6	1	7	4	2	VISPQEFCTAIDAVTEADIK
20.m00004	533	TgTwinScan_3719	533	995279:936377:936580	37	57	21	6	5	6	4	1	KPPTVVAYGDVSTVPHYEEVR
20.m00004	533	TgTwinScan_3719	533	Various|TgEST_95058066|EST|2003.05.20|Pa	525	545	21	6	5	6	4	1	KPPTVVAYGDVSTVPHYEEVR
20.m00005	40	TgTwinScan_3779	40	995279:1439993:1439253	50	85	36	9	5	1	1	4	NSDFFDGQAPVDSLRPTNAGVDSKGTDDHLTTSMDK
20.m00005	40	TgTwinScan_3779	40	Various|TgEST_95053003|EST|2003.05.20|Pa	116	151	36	9	5	1	1	4	NSDFFDGQAPVDSLRPTNAGVDSKGTDDHLTTSMDK
20.m00005	40	TgTwinScan_3779	40	Various|TgEST_95060560|EST|2003.05.20|Pa	120	155	36	9	5	1	1	4	NSDFFDGQAPVDSLRPTNAGVDSKGTDDHLTTSMDK
20.m00005	77	TgTwinScan_3779	77	995279:1439993:1439253	87	113	27	2	2	4	4	2	SVESQLPRREPLETEPDEQEEVHFRKR
20.m00005	77	TgTwinScan_3779	77	Various|TgEST_95053003|EST|2003.05.20|Pa	153	179	27	2	2	4	4	2	SVESQLPRREPLETEPDEQEEVHFRKR
20.m00005	77	TgTwinScan_3779	77	Various|TgEST_95060560|EST|2003.05.20|Pa	157	183	27	2	2	4	4	2	SVESQLPRREPLETEPDEQEEVHFRKR
20.m00005	107	TgTwinScan_3779	107	995279:1439993:1439253	117	134	18	6	2	4	3	1	SDAEVTDDNIYEEHTDRK
20.m00005	107	TgTwinScan_3779	107	Various|TgEST_95053003|EST|2003.05.20|Pa	183	200	18	6	2	4	3	1	SDAEVTDDNIYEEHTDRK
20.m00005	107	TgTwinScan_3779	107	Various|TgEST_95060560|EST|2003.05.20|Pa	187	204	18	6	2	4	3	1	SDAEVTDDNIYEEHTDRK
20.m00005	143	TgTwinScan_3779	143	995279:1439993:1439253	153	169	17	0	0	1	1	1	LALPAVGMGASYFAADR
20.m00005	143	TgTwinScan_3779	143	Various|TgEST_100121396|EST|2003.05.20|P	131	147	17	0	0	1	1	1	LALPAVGMGASYFAADR
20.m00005	143	TgTwinScan_3779	143	Various|TgEST_95053003|EST|2003.05.20|Pa	219	235	17	0	0	1	1	1	LALPAVGMGASYFAADR
20.m00005	143	TgTwinScan_3779	143	Various|TgEST_95060560|EST|2003.05.20|Pa	223	239	17	0	0	1	1	1	LALPAVGMGASYFAADR
20.m00331	191			995279:519283:519945	66	94	29	1	1	1	1	1	IPSDITKEELWLVANGLTPTSEREETLVK
20.m00331	402			995279:520032:520787	69	90	22	1	1	6	5	1	DSVLDGLNAISITPTWTLSGVR
20.m00331	438	TgTwinScan_3669	1	995279:520032:520787	105	139	35	2	2	1	1	2	FFTPNTQAIMWFARDTVEMTGAPEFCMGSIESSEK
20.m00332	281	TgTwinScan_3714	121	995279:882064:883647	343	356	14	0	0	1	1	1	SRPPVGFENFYPQR
20.m00332	481	TgTwinScan_3714	321	995279:883892:884350	60	86	27	0	0	1	1	1	AIVYLSPPGASTAAGPMSTEAGPAPIR
20.m00332	1057	TgTwinScan_3714	897	995279:893379:894020	82	93	12	1	1	0	0	1	EVHSLCELLISR
20.m00372	123	TgTwinScan_4007	145	995279:3232879:3234036	218	238	21	0	0	2	2	1	STSATATLSPQPYTPTPESHR
20.m00372	468	TgTwinScan_4007	490	995279:3236897:3237139	24	56	33	0	0	9	5	3	YTAEQALQHPWVTTLARNSQNVALPTTLMSNLK
20.m00372	511	TgTwinScan_4007	533	995279:3237377:3237634	28	40	13	0	0	2	2	1	AALTVIAQHMSEK
20.m00372	554	TgTwinScan_4007	576	995279:3237771:3238097	37	58	22	4	2	11	6	2	RLGWTEIPADLQAIIEEVDSDK
20.m003724	4	TgTwinScan_3702	4	995279:774317:774697	21	40	20	0	0	4	2	3	TYVVRPGEAPEGRGPQLEPF
20.m00373	222	TgTwinScan_4009	222	995279:3253197:3253625	55	86	32	4	4	5	4	2	GLSLISASSSPAADSTPAVTDLLMPSLSPSLK
20.m00373	301	TgTwinScan_4009	301	995279:3253997:3254434	49	73	25	1	1	1	1	1	EGVTVDVGSTVGYLAPSAEVASAFK
20.m00373	500	TgTwinScan_4009	500	995279:3254881:3255561	146	195	50	4	3	2	2	3	WTSPSVDQDVKDQLPEGLTGNDLQQEWLQRIEATMPTTFAALQANPQMQK
20.m00373	603	TgTwinScan_4009	603	995279:3256229:3256642	73	93	21	3	3	0	0	1	GPARDPSGQPLATFNAIELAK
20.m00373	648	TgTwinScan_4009	648	995279:3256759:3257064	45	60	16	1	1	0	0	1	QHLHLPSDEATVVTSK
20.m00373	918			995279:3258826:3258900	10	24	15	3	3	0	0	1	DFASLLETRPSALLI
20.m00382	143	TgTwinScan_3877	143	995279:2226915:2226391	123	149	27	14	8	14	8	4	GRIVDVPIGPGLLGRVVDALGNPIDGK
20.m00382	143	TgTwinScan_3877	143	Various|TgEST_95060234|EST|2003.05.20|Pa	107	133	27	14	8	15	8	4	GRIVDVPIGPGLLGRVVDALGNPIDGK
20.m00382	202	TgTwinScan_3877	202	995279:2225572:2225378	19	45	27	1	1	1	1	2	KCVDALVPVGRGQRELIIGDRQTGKTA
20.m00382	202	TgTwinScan_3877	202	Various|TgEST_95060234|EST|2003.05.20|Pa	166	202	37	4	2	2	2	3	KCVDALVPVGRGQRELIIGDRQTGKTAVAVDAIINQK
20.m00382	280	TgTwinScan_3877	280	Various|TgEST_95060234|EST|2003.05.20|Pa	244	274	31	2	1	2	2	2	YTTVVAATASEAAPLQFLAPYSGCAMGEWFR
20.m00382	344	TgTwinScan_3877	344	Various|TgEST_95060234|EST|2003.05.20|Pa	308	320	13	18	6	4	3	1	EAYPGDVFYLHSR
20.m00382	388	TgTwinScan_3877	388	995279:2222511:2222293	17	40	24	11	2	0	0	2	AYIPTNVISITDGQIFLETELFYK
20.m00382	388	TgTwinScan_3877	388	Various|TgEST_95060234|EST|2003.05.20|Pa	352	375	24	11	2	0	0	2	AYIPTNVISITDGQIFLETELFYK
20.m00382	451	TgTwinScan_3877	451	995279:2221692:2221495	20	36	17	5	4	0	0	2	EVAAFAQFGSDLDASTR
20.m00382	451	TgTwinScan_3877	451	Various|TgEST_95060234|EST|2003.05.20|Pa	415	431	17	5	4	0	0	2	EVAAFAQFGSDLDASTR
20.m00382	503	TgTwinScan_3877	503	995279:2221288:2221046	46	76	31	20	6	4	4	4	GYLDPLDPKEISRFESLFIDYINANHQDILK
20.m00382	503	TgTwinScan_3877	503	Various|TgEST_95060234|EST|2003.05.20|Pa	467	497	31	21	6	4	4	4	GYLDPLDPKEISRFESLFIDYINANHQDILK
20.m00382	551	TgTwinScan_3877	551	995279:2220709:2220602	21	33	13	3	3	4	3	1	AAVDEFVAMNEFK
20.m00382	551	TgTwinScan_3877	551	Various|TgEST_95060234|EST|2003.05.20|Pa	515	527	13	4	3	4	3	1	AAVDEFVAMNEFK
20.m00387	486			Various|TgEST_95059764|EST|2003.05.20|Pa	516	542	27	2	2	0	0	1	SGTSMAAPALSGIVALMLAVNPGLSTR
20.m00388	47	TgTwinScan_3845	47	995279:1996349:1995885	56	73	18	1	1	0	0	1	DILHDPGRGAPLAEVSFR
20.m00388	47	TgTwinScan_3845	47	Various|TgEST_95060053|EST|2003.05.20|Pa	95	112	18	1	1	0	0	1	DILHDPGRGAPLAEVSFR
20.m00388	93	TgTwinScan_3845	93	Various|TgEST_95060053|EST|2003.05.20|Pa	141	167	27	7	6	11	7	2	NAALTIGNILPLNKMPEGTVVSNVEEK
20.m00388	107	TgTwinScan_3845	107	995279:1995884:1995186	138	150	13	2	2	1	1	1	MPEGTVVSNVEEK
20.m00388	129	TgTwinScan_3845	129	995279:1995884:1995186	160	176	17	1	1	2	1	1	TSGTYATIVGHSDDGSK
20.m00388	129	TgTwinScan_3845	129	Various|TgEST_95060053|EST|2003.05.20|Pa	177	193	17	1	1	2	1	1	TSGTYATIVGHSDDGSK
20.m00392	26	TgTwinScan_3930	26	995279:2579256:2579453	47	64	18	0	0	1	1	1	SVLSLSEAYPILNPLYSK
20.m03647	690	TgTwinScan_3606	774	995279:48628:46808	479	500	22	0	0	1	1	1	SAAEYFDEIIPVELLQLGDVVR
20.m03659	23			995279:135188:135529	28	39	12	1	1	0	0	1	SHGTTFQDAGAR
20.m03659	23			Various|TgEST_95058790|EST|2003.05.20|Pa	182	193	12	1	1	0	0	1	SHGTTFQDAGAR
20.m03660	330	TgTwinScan_3618	310	995279:138990:140993	387	405	19	0	0	1	1	1	SANEEFLAALPPDHPFASR
20.m03660	569	TgTwinScan_3618	549	995279:142432:142770	55	75	21	0	0	1	1	1	NVIADIGLLHSTIPDLKEDSK
20.m03660	679	TgTwinScan_3618	659	995279:143305:143829	114	130	17	0	0	1	1	1	SGGSATDDVTPQEGDDK
20.m03660	679	TgTwinScan_3618	659	Various|TgEST_100113819|EST|2003.05.20|P	21	37	17	0	0	1	1	1	SGGSATDDVTPQEGDDK
20.m03667	13	TgTwinScan_3626	13	995279:191204:191007	25	40	16	0	0	1	1	1	RADELLSVGQQDAALK
20.m03667	408	TgTwinScan_3626	408	995279:188662:188237	115	139	25	1	1	0	0	1	DLVSLADENCQQLLSLIESEFTPLK
20.m03669	99	TgTwinScan_3629	99	995279:209832:209371	16	27	12	0	0	1	1	1	IAQQFLSQLAAR
20.m03669	147	TgTwinScan_3629	147	995279:209349:208741	70	92	23	0	0	3	3	1	SGTAFAPIASSLSLSPAPLAFLR
20.m03669	173	TgTwinScan_3629	173	995279:209349:208741	96	130	35	0	0	1	1	1	RPLTCVAAPGVGDASEATPEPLSSGAAPSASPLDR
20.m03673	17	TgTwinScan_3633	8	995279:228646:228167	87	100	14	2	2	0	0	1	VPQCLSLHGSNSLR
20.m03673	100			995279:227626:227357	67	85	19	4	4	1	1	1	YGLLGHDDSGAESWTTETR
20.m03673	133			995279:227051:226722	62	75	14	1	1	0	0	1	AAGQWPYGEDIYPR
20.m03673	243			995279:226493:225885	109	126	18	6	6	3	3	1	ASPAGSPVFAGQVPAQVK
20.m03673	291			995279:226493:225885	157	186	30	4	2	0	0	3	SAGQHCMLNASGGSERAHAAANTSTCPQRK
20.m03680	437	TgTwinScan_3642	300	995279:292850:292518	49	62	14	0	0	2	2	1	FIGDINFSPVVDSR
20.m03684	35	TgTwinScan_3645	35	995279:316427:316041	91	105	15	2	2	0	0	1	FGNPWRDDYPEWIWK
20.m03684	35	TgTwinScan_3645	35	Various|TgEST_95057959|EST|2003.05.20|Pa	147	161	15	3	2	0	0	1	FGNPWRDDYPEWIWK
20.m03702	735	TgTwinScan_3672	252	995279:531143:534808	325	355	31	1	1	3	3	1	TPISAALANDVLTAAAAAAAKEEAAALQSAR
20.m03727	1328	TgTwinScan_3705	1302	995279:806067:806900	195	216	22	1	1	1	1	1	AVPVPLLGEAPSPDVAPPLLHL
20.m03728	347	TgTwinScan_3706	347	995279:816713:810003	386	399	14	1	1	0	0	1	GAGAPTVPLPLSPT
20.m03728	1848	TgTwinScan_3706	1611	995279:816713:810003	1887	1902	16	1	1	1	1	1	TNSVAFGSLVSVPGAR
20.m03728	1908	TgTwinScan_3706	1671	995279:816713:810003	1947	1986	40	1	1	1	1	1	TDASVVAPASTLMFYPVSPRPEAQTGMSLSPLGAGGLGAK
20.m03728	1959	TgTwinScan_3706	1722	995279:816713:810003	1998	2023	26	0	0	1	1	1	TPPVGGAACAPQTVTWQGEMSPVSGR
20.m03733	61			995279:878244:879263	70	86	17	1	1	2	1	1	DLEQGSTGPDYNVYYPR
20.m03733	61			Various|TgEST_95058755|EST|2003.05.20|Pa	257	273	17	1	1	2	1	1	DLEQGSTGPDYNVYYPR
20.m03733	105			995279:878244:879263	114	139	26	0	0	2	1	2	YIPSLSQSPSQPLQQYAPVHSTGEAL
20.m03733	105			Various|TgEST_95058755|EST|2003.05.20|Pa	301	326	26	0	0	2	1	2	YIPSLSQSPSQPLQQYAPVHSTGEAL
20.m03747	40	TgTwinScan_3733	40	995279:1032966:1032733	32	48	17	1	1	0	0	1	RVCFEGPPDTLYEGGIF
20.m03747	90	TgTwinScan_3733	90	995279:1033162:1031918	267	285	19	1	1	0	0	1	VCISILHPPGDDVFNEQEK
20.m03747	90	TgTwinScan_3733	90	Various|TgEST_100115036|EST|2003.05.20|P	13	31	19	1	1	0	0	1	VCISILHPPGDDVFNEQEK
20.m03776	603	TgTwinScan_3766	603	995279:1335498:1341164	640	652	13	1	1	0	0	1	SPGPSGANASGVF
20.m03780	395	TgTwinScan_3770	395	995279:1389880:1390818	266	290	25	0	0	1	1	1	STVVDDWEEKPRPALLPQGYSCGPR
20.m03784	142	TgTwinScan_3776	30	995279:1424870:1425892	152	174	23	0	0	1	1	1	AYGIPAESTDTTSGDDVEEAFRK
20.m03784	142	TgTwinScan_3776	30	Various|TgEST_95058956|EST|2003.05.20|Pa	220	242	23	0	0	1	1	1	AYGIPAESTDTTSGDDVEEAFRK
20.m03816	1012			995279:1713797:1719145	973	1007	35	0	0	1	1	1	QRALSGSAVLVAEGILSQSGRMTTRGAAAAIQAGI
20.m03837	99	TgTwinScan_3840	99	995279:1965275:1964502	136	158	23	1	1	0	0	1	AVLPIPSAPPLRASPQGPTPVVC
20.m03837	196	TgTwinScan_3840	196	995279:1963714:1963133	16	39	24	0	0	2	2	1	ELAAALTTFFTAVDPDFEEAQAAR
20.m03838	47	TgTwinScan_3841	47	995279:1981294:1980038	186	208	23	0	0	1	1	1	SAPAPGAASTSPTGASPPGLVAR
20.m03838	286	TgTwinScan_3841	286	995279:1979539:1978907	55	86	32	0	0	1	1	1	MSEETGGAGPGEGPQAPGATGAFAGAAVGGGR
20.m03838	546	TgTwinScan_3841	546	995279:1977555:1976149	245	263	19	0	0	9	5	1	DGTDFNVLFPLDINPFTVR
20.m03838	1361	TgTwinScan_3841	1361	995279:1971343:1970411	198	217	20	0	0	4	2	1	DHLPVGLLSAATAAAALLEK
20.m03838	1605	TgTwinScan_3841	1605	995279:1970278:1968947	189	207	19	0	0	3	3	1	NLQVQQLQLQIQQLYLEQR
20.m03838	1721	TgTwinScan_3841	1721	995279:1970278:1968947	305	324	20	0	0	1	1	1	GSLGSSGLQGPSNVMTQPGK
20.m03849	93			995279:2072546:2073346	32	47	16	0	0	2	1	1	APDDDFDFLFEDDTPK
20.m03858	511			995279:2171548:2172633	146	167	22	3	2	1	1	2	LTEEDGLGFELPLPVLVDRVLF
20.m03858	624			995279:2171548:2172633	259	287	29	2	2	1	1	2	RVLPVELIGTEALQSPTLLNAMLEQIESR
20.m03858	624			Various|TgEST_100120688|EST|2003.05.20|P	13	41	29	2	2	1	1	2	RVLPVELIGTEALQSPTLLNAMLEQIESR
20.m03869	555			Various|TgEST_100120546|EST|2003.05.20|P	51	76	26	1	1	18	7	3	KYEVMSGPLTPASLESFVNDVVSGGK
20.m03869	560	TgTwinScan_3883	447	995279:2286759:2287232	111	131	21	0	0	3	2	1	SGPLTPASLESFVNDVVSGGK
20.m03880	157			995279:2354411:2357155	174	190	17	1	1	0	0	1	DLLGSNKPFLLFEDTPK
20.m03882	417	TgTwinScan_3898	417	995279:2365729:2366448	49	72	24	0	0	1	1	1	GMVGATPLTPGTPISTAEQLLQLR
20.m03890	893	TgTwinScan_3912	262	995279:2472008:2467437	1070	1087	18	1	1	0	0	1	DFSVLLPHLPFQFPFEVF
20.m03894	287	TgTwinScan_3919	287	995279:2508989:2506533	156	182	27	0	0	2	2	1	TPLLGSGSGTGSSGAGTPSLNDLGEAR
20.m03896	129			995279:2525695:2527563	197	212	16	1	1	0	0	1	DGEVSGSAADSSSRPR
20.m03896	251			995279:2525695:2527563	319	349	31	2	2	9	4	4	TLVRGAPLGSGGFATVYEATDVETNEELAVK
20.m03896	251			Various|TgEST_100119205|EST|2003.05.20|P	35	65	31	2	2	9	4	4	TLVRGAPLGSGGFATVYEATDVETNEELAVK
20.m03896	322	TgTwinScan_3921	29	995279:2525695:2527563	390	415	26	0	0	1	1	1	FMVPSDVVMLEGQPASTEVVIGLTTR
20.m03896	478	TgTwinScan_3921	185	995279:2525695:2527563	546	577	32	24	8	32	9	7	CKERPTPADGIWDYLHFADCPSTPELVQDLIR
20.m03896	478	TgTwinScan_3921	185	Various|TgEST_100120964|EST|2003.05.20|P	60	91	32	24	8	32	9	7	CKERPTPADGIWDYLHFADCPSTPELVQDLIR
20.m03903	81	TgTwinScan_3929	81	995279:2573509:2573153	57	69	13	0	0	1	1	1	EHGIPLLDVTDSK
20.m03903	81	TgTwinScan_3929	81	Various|TgEST_95059615|EST|2003.05.20|Pa	113	125	13	0	0	1	1	1	EHGIPLLDVTDSK
20.m03903	113	TgTwinScan_3929	113	995279:2573509:2573153	89	115	27	2	2	2	2	1	VVGASCVCVTDFGEESEALTFLQNHIK
20.m03903	113	TgTwinScan_3929	113	Various|TgEST_95059615|EST|2003.05.20|Pa	145	171	27	2	2	2	2	1	VVGASCVCVTDFGEESEALTFLQNHIK
20.m03912	141	TgTwinScan_3941	21	995279:2655584:2654598	29	40	12	2	2	0	0	1	NMSVIAHVDHGK
20.m03912	141	TgTwinScan_3941	21	Various|TgEST_95057857|EST|2003.05.20|Pa	45	56	12	2	2	0	0	1	NMSVIAHVDHGK
20.m03912	208	TgTwinScan_3941	88	995279:2655584:2654598	96	122	27	1	1	0	0	1	GAQPYLINLIDSPGHVDFSSEVTAALR
20.m03912	208	TgTwinScan_3941	88	Various|TgEST_95057857|EST|2003.05.20|Pa	112	138	27	1	1	0	0	1	GAQPYLINLIDSPGHVDFSSEVTAALR
20.m03912	321	TgTwinScan_3941	201	995279:2655584:2654598	209	226	18	1	1	0	0	1	GTVSFGSGLHGWAFTVER
20.m03912	382	TgTwinScan_3941	262	995279:2655584:2654598	270	291	22	6	5	0	0	1	AFCQFIMDPICTLFTSIMNDEK
20.m03912	433	TgTwinScan_3941	313	995279:2654673:2652886	76	93	18	3	2	0	0	1	VMQLWLPAGDTLLEMVVR
20.m03912	461	TgTwinScan_3941	341	995279:2654673:2652886	104	123	20	2	2	0	0	1	YRVENLYEGPMDDEAAQGIR
20.m03912	576	TgTwinScan_3941	456	995279:2654673:2652886	219	235	17	4	4	0	0	1	SGTLTTLDTAHNIADMK
20.m03912	696	TgTwinScan_3941	576	995279:2654673:2652886	339	362	24	6	5	1	1	1	LYMVAEPFPDGLADAIEAGQVNAR
20.m03912	830	TgTwinScan_3941	710	995279:2654673:2652886	473	503	31	5	5	1	1	2	SAPRLQEPMFLVDITCPQDAVGGIYSTLNTR
20.m03912	880	TgTwinScan_3941	760	995279:2654673:2652886	523	538	16	3	3	0	0	1	AYLPVAESFGFTTALR
20.m03912	937	TgTwinScan_3941	817	995279:2654673:2652886	580	595	16	1	1	0	0	1	NLKPEIPPFENYYDKL
20.m03919	166	TgTwinScan_3951	166	995279:2737246:2738925	150	164	15	2	2	0	0	1	ADLAFPRLPCLPLFT
20.m03919	365	TgTwinScan_3951	365	995279:2737246:2738925	349	362	14	3	3	0	0	1	GAEVALPGGDTRFF
20.m03919	596	TgTwinScan_3951	596	995279:2738926:2739507	145	157	13	1	1	0	0	1	GTVGWGLALPVYR
20.m03920	6	TgTwinScan_3952	6	995279:2748385:2748086	15	32	18	4	4	19	5	1	SGALPLFWSAAELAANPR
20.m03920	125	TgTwinScan_3952	125	995279:2747497:2747129	92	110	19	0	0	5	1	1	LEIPGFGLVSGGVDLVIAK
20.m03920	196	TgTwinScan_3952	196	995279:2746585:2746259	51	67	17	1	1	10	5	2	EKPVPVYLTDLQTGAIR
20.m03920	303	TgTwinScan_3952	303	995279:2745277:2744315	126	153	28	0	0	3	2	2	VAVSVGAPGAPAVALPSNSGLSGEGEGK
20.m03920	342	TgTwinScan_3952	342	995279:2745277:2744315	165	190	26	0	0	7	5	2	KPRDPSVSPAVTDAAPGEAEGVAAAK
20.m03920	384	TgTwinScan_3952	384	995279:2745277:2744315	207	224	18	0	0	2	2	1	AKIDGGATHTTATSANGK
20.m03930	239	TgTwinScan_3965	63	995279:2832428:2831238	287	300	14	0	0	1	1	1	IIPQFMCQGGDFTR
20.m03930	239	TgTwinScan_3965	63	Various|TgEST_95060335|EST|2003.05.20|Pa	323	336	14	0	0	1	1	1	IIPQFMCQGGDFTR
20.m03955	183	TgTwinScan_3997	52	995279:3095868:3096083	47	64	18	1	1	0	0	1	VDPDTGAVATEACASFLK
20.m03963	747	TgTwinScan_4006	147	995279:3226842:3221959	721	742	22	0	0	1	1	1	GPGVLYEATDETLAEAEELLAR
20.m03974	1469	TgTwinScan_4015	1469	995279:3305037:3307466	475	489	15	0	0	1	1	1	GDPSLLDSMILDLAK
20.m03975	5	TgTwinScan_4017	5	995279:3317449:3316910	20	33	14	0	0	1	1	1	GVEGDETLPVQQAF
20.m03975	28	TgTwinScan_4017	28	995279:3317449:3316910	43	68	26	1	1	12	7	3	NRAPTGQNSTGPQGSGSFDFGEQLTK
20.m05914	40	TgTwinScan_3888	40	Various|TgEST_100121325|EST|2003.05.20|P	197	218	22	2	2	1	1	1	ADLLNQVSETVFSLVETTEDDK
20.m05914	40	TgTwinScan_3888	40	Various|TgEST_95060374|EST|2003.05.20|Pa	157	178	22	2	2	1	1	1	ADLLNQVSETVFSLVETTEDDK
20.m05962	502	TgTwinScan_3739	45	995279:1071616:1071191	32	43	12	0	0	1	1	1	LLQADVAAGSEK
20.m05962	588	TgTwinScan_3739	131	995279:1071616:1071191	118	129	12	0	0	1	1	1	PAGQAPAIENIK
20.m05962	716	TgTwinScan_3739	259	995279:1068885:1068544	93	109	17	0	0	6	5	1	FSSPASGTASSPAPPVK
20.m05982	905	TgTwinScan_3823	643	995279:1802336:1797852	924	947	24	0	0	2	2	1	SAPGGQVTQSEASAVPWWQQNVGK
20.m05985	385	TgTwinScan_3638	57	995279:265792:264953	174	194	21	1	1	0	0	1	NVEEVSTMERYEAAVYEESFK
20.m05985	511	TgTwinScan_3638	183	995279:263747:263538	43	63	21	0	0	1	1	1	LQPGVSSYTHHIGVDNLNVYR
20.m05986	724	TgTwinScan_3991	425	995279:3050617:3052041	372	395	24	0	0	1	1	1	SYYTAYQSAPLEGEMVPELLLLVK
20.m05986	4752	TgTwinScan_3992	1125	995279:3053111:3065281	3888	3906	19	1	1	0	0	1	LVDKPEQFVAAMLGVPLMK
20.m08222	98	TgTwinScan_3842	98	995279:1985729:1986232	100	122	23	1	1	0	0	1	AVDIDGFPTPEVPLPVELDAEKL
20.m08224	1213			Various|TgEST_95052380|EST|2003.05.20|Pa	267	299	33	1	1	0	0	1	GLQHGSARHFLLPSDTLETSEAPRCVRLRVDRF
207.m00015	26			994777:6034:4808	33	45	13	1	1	0	0	1	TTLTAAITYVLAK
207.m00015	78			994777:6034:4808	85	98	14	1	1	0	0	1	AHIDCPGHADYIKN
207.m00015	135			994777:6034:4808	142	162	21	6	5	0	0	3	LNKIDLIDDNEILELVELETR
207.m00015	161			994777:6034:4808	168	213	46	3	3	0	0	3	YNFSSDTPIITGSALKALDNNLTSNIWVDKIYELLTALDSYIPLPK
23.m00237	28	TgTwinScan_2407	28	995352:90829:91092	57	72	16	1	1	1	1	1	SAPSRPSGNVALESVK
23.m00237	117	TgTwinScan_2407	117	995352:92668:93141	133	154	22	6	3	1	1	1	ADVYFPLTAVLVTLGPLYMFSK
25.m00006	309	TgTwinScan_0875	309	995280:530109:531875	317	341	25	1	1	0	0	1	GVSYVDDPATDVETVFEISHPIYCQ
25.m00006	309	TgTwinScan_0875	309	Various|TgEST_95060738|EST|2003.05.20|Pa	184	208	25	1	1	0	0	1	GVSYVDDPATDVETVFEISHPIYCQ
25.m00007	20	TgTwinScan_0926	20	995280:996434:997420	116	136	21	5	3	0	0	1	AGVAGDDAPRAVFPSIVGKPK
25.m00007	20	TgTwinScan_0926	20	Various|TgEST_95059786|EST|2003.05.20|Pa	52	72	21	5	3	0	0	1	AGVAGDDAPRAVFPSIVGKPK
25.m00007	70	TgTwinScan_0926	70	995280:996434:997420	166	181	16	12	6	4	3	1	YPIEHGIVTNWDDMEK
25.m00007	70	TgTwinScan_0926	70	Various|TgEST_95059786|EST|2003.05.20|Pa	102	117	16	12	6	4	3	1	YPIEHGIVTNWDDMEK
25.m00007	91	TgTwinScan_0926	91	995280:996434:997420	187	210	24	41	9	34	10	6	FYNELRVAPEEHPVLLTEAPLNPK
25.m00007	91	TgTwinScan_0926	91	Various|TgEST_95059786|EST|2003.05.20|Pa	123	146	24	42	9	36	10	6	FYNELRVAPEEHPVLLTEAPLNPK
25.m00007	149	TgTwinScan_0926	149	995280:996434:997420	245	288	44	22	6	14	6	3	TTGIVLDSGDGVSHTVPIYEGYALPHAIMRLDLAGRDLTEYMMK
25.m00007	149	TgTwinScan_0926	149	Various|TgEST_95059786|EST|2003.05.20|Pa	181	224	44	22	6	14	6	3	TTGIVLDSGDGVSHTVPIYEGYALPHAIMRLDLAGRDLTEYMMK
25.m00007	240	TgTwinScan_0926	240	995280:997817:998284	19	34	16	6	4	12	8	2	SYELPDGNIITVGNER
25.m00007	240	TgTwinScan_0926	240	Various|TgEST_95059786|EST|2003.05.20|Pa	272	287	16	6	4	12	8	2	SYELPDGNIITVGNER
25.m00007	258	TgTwinScan_0926	258	995280:997817:998284	37	49	13	11	6	7	5	1	CPEALFQPSFLGK
25.m00007	258	TgTwinScan_0926	258	Various|TgEST_95059786|EST|2003.05.20|Pa	290	302	13	11	6	7	5	1	CPEALFQPSFLGK
25.m00007	293	TgTwinScan_0926	293	995280:997817:998284	72	92	21	9	2	4	2	1	DLYGNVVLSGGTTMYEGIGER
25.m00007	293	TgTwinScan_0926	293	Various|TgEST_95059786|EST|2003.05.20|Pa	325	345	21	9	2	4	2	1	DLYGNVVLSGGTTMYEGIGER
25.m00007	357	TgTwinScan_0926	357	995280:997817:998284	136	153	18	6	5	4	2	5	WITKEEYDESGPSIVHRK
25.m00007	357	TgTwinScan_0926	357	Various|TgEST_95059786|EST|2003.05.20|Pa	389	406	18	6	5	4	2	5	WITKEEYDESGPSIVHRK
25.m00008	55	TgTwinScan_0994	55	995280:1544267:1544647	58	79	22	10	6	39	7	4	SMSIMNSFINDIFDRLADEAVR
25.m00008	55	TgTwinScan_0994	55	Various|TgEST_100118123|EST|2003.05.20|P	24	45	22	10	6	39	7	4	SMSIMNSFINDIFDRLADEAVR
25.m00008	55	TgTwinScan_0994	55	Various|TgEST_100118280|EST|2003.05.20|P	15	36	22	10	6	39	7	4	SMSIMNSFINDIFDRLADEAVR
25.m00008	55	TgTwinScan_0994	55	Various|TgEST_95060828|EST|2003.05.20|Pa	171	192	22	10	6	39	7	4	SMSIMNSFINDIFDRLADEAVR
25.m00008	95	TgTwinScan_0994	95	995280:1544267:1544647	98	109	12	1	1	0	0	1	VRLLLPGELSKH
25.m00008	95	TgTwinScan_0994	95	Various|TgEST_100118123|EST|2003.05.20|P	64	75	12	1	1	0	0	1	VRLLLPGELSKH
25.m00008	95	TgTwinScan_0994	95	Various|TgEST_100118280|EST|2003.05.20|P	55	66	12	1	1	0	0	1	VRLLLPGELSKH
25.m00008	95	TgTwinScan_0994	95	Various|TgEST_95060828|EST|2003.05.20|Pa	211	222	12	1	1	0	0	1	VRLLLPGELSKH
25.m00203	26	TgTwinScan_0998	26	995280:1570594:1569632	115	135	21	0	0	7	6	2	IRIDPMTHDVALVTQQNWDGK
25.m00203	26	TgTwinScan_0998	26	Various|TgEST_95058821|EST|2003.05.20|Pa	47	67	21	0	0	7	6	2	IRIDPMTHDVALVTQQNWDGK
25.m00203	63	TgTwinScan_0998	63	995280:1570594:1569632	152	170	19	3	3	13	6	2	DGCSECQSLLDGEFNTLAK
25.m00203	63	TgTwinScan_0998	63	Various|TgEST_95058821|EST|2003.05.20|Pa	84	102	19	3	3	13	6	2	DGCSECQSLLDGEFNTLAK
25.m00203	137	TgTwinScan_0998	137	995280:1569331:1568546	93	113	21	3	3	7	6	2	AVGPLIPSSVIIPTDMKDFEK
25.m00203	137	TgTwinScan_0998	137	Various|TgEST_95058821|EST|2003.05.20|Pa	158	178	21	3	3	7	6	2	AVGPLIPSSVIIPTDMKDFEK
25.m00203	306	TgTwinScan_0998	306	995280:1568134:1567577	83	96	14	2	2	18	8	1	ELTAEETDMLEALK
25.m00203	306	TgTwinScan_0998	306	Various|TgEST_95058821|EST|2003.05.20|Pa	327	340	14	2	2	18	8	1	ELTAEETDMLEALK
25.m00203	334	TgTwinScan_0998	334	995280:1568134:1567577	111	140	30	3	3	17	7	4	FMDVDTETGFRDLFAMESYPSVVVFNPHLK
25.m00203	334	TgTwinScan_0998	334	Various|TgEST_95058821|EST|2003.05.20|Pa	355	384	30	3	3	17	7	4	FMDVDTETGFRDLFAMESYPSVVVFNPHLK
25.m00211	86	TgTwinScan_0949	1	995280:1155047:1154445	124	138	15	1	1	0	0	1	TMPEDFELPSDTMPK
25.m00211	86	TgTwinScan_0949	1	Various|TgEST_100109360|EST|2003.05.20|P	150	164	15	1	1	0	0	1	TMPEDFELPSDTMPK
25.m00211	112	TgTwinScan_0949	26	Various|TgEST_100109360|EST|2003.05.20|P	176	203	28	2	2	0	0	2	DLDFFENYWYWKLRGEAVILDPATLPQK
25.m00211	124	TgTwinScan_0949	38	995280:1155047:1154445	162	177	16	1	1	0	0	1	LRGEAVILDPATLPQK
25.m00211	147	TgTwinScan_0949	61	Various|TgEST_100109360|EST|2003.05.20|P	212	260	49	3	2	1	1	3	DMGMQIVTEETEHMVGLLELYEHLRAAAFVGPFGTVEKPVLCPSVTTDR
25.m00211	172	TgTwinScan_0949	86	995280:1154444:1154151	74	97	24	1	1	1	1	2	AAAFVGPFGTVEKPVLCPSVTTDR
25.m00211	237	TgTwinScan_0949	151	Various|TgEST_100109360|EST|2003.05.20|P	302	324	23	5	4	6	2	3	YSLPDGKDPFPVDPDVEDVFDMK
25.m00211	276	TgTwinScan_0949	190	Various|TgEST_100109354|EST|2003.05.20|P	3165	3180	16	1	1	0	0	1	WPAGHQAYSELFLEGK
25.m00211	276	TgTwinScan_0949	190	Various|TgEST_100109360|EST|2003.05.20|P	341	356	16	1	1	0	0	1	WPAGHQAYSELFLEGK
25.m00212	219	TgTwinScan_0909	219	995280:839906:839301	144	161	18	0	0	2	2	1	WTYCSPYQQAADALCNLK
25.m00212	414			995280:839072:838293	147	164	18	0	0	1	1	1	GQPAEVSPAFIDLPALDK
25.m00216	95	TgTwinScan_0856	95	995280:326026:325760	51	63	13	0	0	1	1	1	TITVDQDTADMLR
25.m00216	95	TgTwinScan_0856	95	Various|TgEST_95059540|EST|2003.05.20|Pa	127	139	13	0	0	1	1	1	TITVDQDTADMLR
25.m00219	169	TgTwinScan_0837	117	995280:161555:160710	161	178	18	1	1	0	0	1	RTVTCPLHDAEFDLETGK
25.m00219	261	TgTwinScan_0837	244	995280:160007:159684	17	35	19	1	1	0	0	1	IVMICEESVPPYDRPVLTK
25.m00219	485	TgTwinScan_0837	468	995280:157695:157453	58	69	12	1	1	2	1	1	FLADQSEFALAR
25.m00219	508	TgTwinScan_0837	491	995280:157002:156868	18	37	20	2	2	4	3	1	LPANPDVFVAGDIAAYPYVK
25.m00221	76	TgTwinScan_0830	76	995280:63576:62644	185	203	19	2	2	6	5	2	VRTDQCYPAGFMDVISIEK
25.m00221	76	TgTwinScan_0830	76	Various|TgEST_95059177|EST|2003.05.20|Pa	114	132	19	2	2	6	5	2	VRTDQCYPAGFMDVISIEK
25.m00221	109	TgTwinScan_0830	109	995280:63576:62644	218	231	14	1	1	4	4	1	FVPHPIREEEASYK
25.m00221	109	TgTwinScan_0830	109	Various|TgEST_95059177|EST|2003.05.20|Pa	147	160	14	1	1	4	4	1	FVPHPIREEEASYK
25.m00221	175	TgTwinScan_0830	175	995280:62040:61753	7	23	17	2	2	3	3	1	FEAGNMAMVTGGHNVGR
25.m00221	175	TgTwinScan_0830	175	Various|TgEST_95059177|EST|2003.05.20|Pa	213	229	17	2	2	3	3	1	FEAGNMAMVTGGHNVGR
25.m00221	222	TgTwinScan_0830	222	995280:62040:61753	54	65	12	0	0	2	2	1	ISNVFVIGKGEK
25.m00221	222	TgTwinScan_0830	222	Various|TgEST_95059177|EST|2003.05.20|Pa	260	271	12	0	0	2	2	1	ISNVFVIGKGEK
25.m01736	233	TgTwinScan_0825	163	995280:15927:13531	302	323	22	0	0	1	1	1	RSGMTPFGDFDGAVGPGANDEK
25.m01736	309	TgTwinScan_0825	239	995280:15927:13531	378	395	18	0	0	5	5	1	DGFSELLDAQQQLQQLQR
25.m01736	625	TgTwinScan_0825	555	995280:15927:13531	694	713	20	0	0	6	4	1	LMSTGVIAAAVQQVQQAVAK
25.m01736	1304			995280:13394:11121	622	642	21	0	0	5	5	1	GFWDEDDLDEWNIDDVPVQPR
25.m01736	1304			Various|TgEST_100119722|EST|2003.05.20|P	11	31	21	0	0	5	5	1	GFWDEDDLDEWNIDDVPVQPR
25.m01799	317	TgTwinScan_0882	45	995280:596534:596067	107	126	20	0	0	1	1	1	GPAGLSLSPGVQGPAVSGSK
25.m01804	1049			995280:638596:639720	302	317	16	0	0	1	1	1	AFSGVEHPVIAGIVPR
25.m01804	1049			Various|TgEST_100118474|EST|2003.05.20|P	62	77	16	0	0	1	1	1	AFSGVEHPVIAGIVPR
25.m01810	96			995280:708648:709523	182	197	16	0	0	4	4	1	ASPMLFTDYDNTASPK
25.m01810	96			Various|TgEST_100111378|EST|2003.05.20|P	25	40	16	0	0	4	4	1	ASPMLFTDYDNTASPK
25.m01818	82	TgTwinScan_0901	82	995280:782333:781497	192	206	15	4	4	3	3	1	SAIPLSSSHLSSSLR
25.m01818	423	TgTwinScan_0901	423	995280:778551:777832	159	171	13	1	1	0	0	1	DSPQSSLKPSEGK
25.m01818	441	TgTwinScan_0901	441	995280:778551:777832	177	191	15	5	5	2	2	1	DLLAHGMQGPVDAMR
25.m01818	503			995280:777449:777105	43	73	31	7	4	3	2	3	SPPSAAPVTLGVGLLSGALTTFATSPLEAAR
25.m01818	583			995280:776886:776641	51	67	17	6	6	1	1	1	MLVAGPCNALSALLFER
25.m01820	329	TgTwinScan_0903	331	995280:798503:797601	259	282	24	1	1	0	0	1	DSSADLSSPLFDPAAVPLASVSAK
25.m01822	681			995280:833255:832599	153	166	14	0	0	1	1	1	TIAENIAFCSPFQK
25.m01827	11	TgTwinScan_0913	11	995280:862875:862114	78	90	13	1	1	0	0	1	PSSSAAVPATANK
25.m01827	93	TgTwinScan_0913	93	995280:862169:861678	68	102	35	2	2	0	0	2	FYCGLLPALMQSPLSRFGDTAANVGVLAALDANPR
25.m01827	193	TgTwinScan_0913	193	995280:860729:860280	46	59	14	2	2	0	0	1	GATWVGHYPWFFTH
25.m01847	99	TgTwinScan_0935	154	995280:1051480:1050239	335	353	19	1	1	2	1	1	DTGVLLEDIDEAFEMEGEK
25.m01847	146	TgTwinScan_0935	201	995280:1050048:1049317	118	135	18	0	0	1	1	1	LSVQQTLQQIIDECAASR
25.m01847	396	TgTwinScan_0935	451	995280:1048633:1047743	180	196	17	0	0	3	3	1	AVPDALASSPLLAAPLR
25.m01848	774	TgTwinScan_0937	790	995280:1056947:1055766	149	188	40	0	0	1	1	1	ASGAVAPGVSGAPEALTALPEETLEEALLDPLGQQPPPSR
25.m01850	56	TgTwinScan_0940	71	995280:1073899:1076430	332	353	22	0	0	2	2	1	TGLLSPAAVAASAVASASPAAR
25.m01850	116	TgTwinScan_0940	131	995280:1073899:1076430	392	418	27	1	1	1	1	1	DYFTFTPLLPSVCVGTLPASACMTGVR
25.m01850	288	TgTwinScan_0940	303	995280:1073899:1076430	564	586	23	2	2	8	3	1	ITVVEMLPTVLAAYNNDVQAFAK
25.m01850	380	TgTwinScan_0940	395	995280:1073899:1076430	656	671	16	1	1	0	0	1	EAQQQSPVILVDQQMK
25.m01851	51	TgTwinScan_0941	51	995280:1087517:1087050	117	132	16	0	0	1	1	1	DRGALTSQGQLISLMR
25.m01851	359	TgTwinScan_0941	342	995280:1081005:1080649	6	26	21	0	0	3	3	1	GTVTDLISFYELPSSVIGNQK
25.m01863	200	TgTwinScan_0955	200	995280:1207726:1207025	183	198	16	0	0	2	2	1	QAVEELPPVPEFDVWK
25.m01863	200	TgTwinScan_0955	200	Various|TgEST_95051326|EST|2003.05.20|Pa	254	269	16	0	0	2	2	1	QAVEELPPVPEFDVWK
25.m01884	28			995280:1409468:1409836	43	62	20	6	3	0	0	2	TLLSCVPQLAETSPALLRLL
25.m01884	147	TgTwinScan_0977	79	995280:1410722:1411012	25	48	24	3	2	6	5	2	RRELEEQLGIDTADTAVNAAEVAR
25.m01884	147	TgTwinScan_0977	79	Various|TgEST_100121241|EST|2003.05.20|P	3143	3166	24	3	2	6	5	2	RRELEEQLGIDTADTAVNAAEVAR
25.m01884	175	TgTwinScan_0977	107	995280:1410722:1411012	53	70	18	5	2	1	1	1	GGDGDQAAAGLEYQDVVK
25.m01884	175	TgTwinScan_0977	107	Various|TgEST_100121241|EST|2003.05.20|P	3171	3188	18	5	2	1	1	1	GGDGDQAAAGLEYQDVVK
25.m01903	264	TgTwinScan_1001	264	995280:1611417:1609600	298	323	26	1	1	2	1	1	APLGIGEYTAVFSGFISGIDSELAVK
25.m01903	326	TgTwinScan_1001	326	995280:1611417:1609600	360	389	30	0	0	1	1	1	LLAPIETLVYRGDGDSADQSEGRPVVLVPK
25.m01903	444	TgTwinScan_1001	444	995280:1611417:1609600	478	495	18	0	0	1	1	1	YGAPEVLEHPETPYTYSR
25.m01903	444	TgTwinScan_1001	444	Various|TgEST_100109229|EST|2003.05.20|P	12	29	18	0	0	1	1	1	YGAPEVLEHPETPYTYSR
25.m01903	555	TgTwinScan_1001	555	995280:1611417:1609600	589	605	17	0	0	1	1	1	TMQLLQETVQGNGETQL
25.m01904	273	TgTwinScan_1002	273	995280:1615002:1613158	307	332	26	1	1	2	1	1	APLGIGEYTAVFSGFISGIDSELAVK
25.m01904	453	TgTwinScan_1002	453	995280:1615002:1613158	487	504	18	0	0	1	1	1	YGAPEVLEHPETPYTYSR
25.m01905	328	TgTwinScan_1003	328	995280:1619875:1617878	362	387	26	1	1	2	1	1	APLGIGEYTAVFSGFISGIDSELAVK
25.m01905	508	TgTwinScan_1003	508	995280:1619875:1617878	542	559	18	0	0	1	1	1	YGAPEVLEHPETPYTYSR
25.m02930	19			995280:612679:614196	53	64	12	1	1	0	0	1	ARQAPNAPSVSQ
25.m02930	533	TgTwinScan_0885	217	995280:614767:615534	45	65	21	2	2	1	1	1	LAANYPPAAFEPPLTEAVEAR
25.m02930	862	TgTwinScan_0885	546	995280:616626:617360	102	121	20	2	2	3	3	1	TLQSNLLEAQQTIDTLMSEK
25.m02930	962	TgTwinScan_0885	646	995280:616626:617360	202	213	12	1	1	0	0	1	LSGAVEELEAER
25.m02945	282			995280:1396877:1397140	47	63	17	1	1	0	0	1	TEQGTSTDPATHAQGER
25.m02951	2	TgTwinScan_0983	2	995280:1458356:1459786	66	83	18	0	0	1	1	1	VVTASPDTYLHVIDYGLK
25.m02951	294	TgTwinScan_0983	294	995280:1458356:1459786	358	377	20	0	0	2	2	1	GASVNSLAVSAIPSVFSAPR
25.m02954	85	TgTwinScan_1000	761	995280:1598459:1599130	33	53	21	1	1	0	0	1	RWLDSPGSSPDALQDPLGGGF
25.m02955	27	TgTwinScan_0952	27	995280:1189869:1189504	80	92	13	0	0	2	1	1	VTFMADETDLAGR
25.m02955	27	TgTwinScan_0952	27	Various|TgEST_100119726|EST|2003.05.20|P	3214	3226	13	0	0	2	1	1	VTFMADETDLAGR
25.m02955	27	TgTwinScan_0952	27	Various|TgEST_95059867|EST|2003.05.20|Pa	65	77	13	0	0	2	1	1	VTFMADETDLAGR
25.m02955	51	TgTwinScan_0952	51	995280:1189869:1189504	104	115	12	0	0	2	1	1	EGDILALLETER
25.m02955	51	TgTwinScan_0952	51	Various|TgEST_100119726|EST|2003.05.20|P	3238	3249	12	0	0	2	1	1	EGDILALLETER
25.m02955	51	TgTwinScan_0952	51	Various|TgEST_95059867|EST|2003.05.20|Pa	89	100	12	0	0	2	1	1	EGDILALLETER
26.m00242	227	TgTwinScan_2430	88	995354:128494:129975	241	259	19	0	0	1	1	1	CEGSGESASYFLEAFPVLR
27.m00001	240	TgTwinScan_1012	240	995281:108111:108902	125	137	13	1	1	0	0	1	FLSPIGLAAGFDK
27.m00001	240	TgTwinScan_1012	240	Various|TgEST_100119294|EST|2003.05.20|P	264	276	13	1	1	0	0	1	FLSPIGLAAGFDK
27.m00001	299	TgTwinScan_1012	299	Various|TgEST_100119294|EST|2003.05.20|P	323	344	22	1	1	0	0	1	FGFNSNGADYAQTQLEAFSEAR
27.m00001	376	TgTwinScan_1012	376	995281:111132:111587	46	74	29	6	3	0	0	3	SLQSASHLAAIIDGVQEELDALDRQAQAA
27.m00001	376	TgTwinScan_1012	376	Various|TgEST_100119294|EST|2003.05.20|P	400	428	29	6	3	0	0	3	SLQSASHLAAIIDGVQEELDALDRQAQAA
27.m00003	218	TgTwinScan_1066	218	995281:539486:538434	97	115	19	0	0	2	1	1	FVDTESFPLLGPINAENFR
27.m00003	218	TgTwinScan_1066	218	Various|TgEST_95059345|EST|2003.05.20|Pa	274	292	19	0	0	2	1	1	FVDTESFPLLGPINAENFR
27.m00003	285	TgTwinScan_1066	285	995281:539486:538434	164	183	20	0	0	1	1	1	GHAENALGITEFPGLVFQSK
27.m00003	285	TgTwinScan_1066	285	Various|TgEST_95059345|EST|2003.05.20|Pa	341	360	20	0	0	1	1	1	GHAENALGITEFPGLVFQSK
27.m00003	408	TgTwinScan_1066	408	995281:539486:538434	287	311	25	1	1	1	1	1	MDGTANETPLEEFSWSSFPSIFFVK
27.m00003	408	TgTwinScan_1066	408	Various|TgEST_100118840|EST|2003.05.20|P	3210	3234	25	1	1	1	1	1	MDGTANETPLEEFSWSSFPSIFFVK
27.m00003	408	TgTwinScan_1066	408	Various|TgEST_95059345|EST|2003.05.20|Pa	464	488	25	1	1	1	1	1	MDGTANETPLEEFSWSSFPSIFFVK
27.m00071	55	TgTwinScan_1007	142	995281:48332:48985	164	180	17	2	1	0	0	1	NEVSTTEPAEQIDDFTK
27.m00071	260	TgTwinScan_1007	400	995281:54893:55285	54	77	24	1	1	0	0	1	NSQRGGPLAPVGVGVPGPVSPEAF
27.m00081	7	TgTwinScan_1025	7	995281:204132:204410	12	25	14	0	0	1	1	1	VEDQDLLPFVGYCR
27.m00081	7	TgTwinScan_1025	7	Various|TgEST_100121071|EST|2003.05.20|P	19	32	14	0	0	1	1	1	VEDQDLLPFVGYCR
27.m00081	80	TgTwinScan_1025	80	Various|TgEST_100121071|EST|2003.05.20|P	92	108	17	0	0	3	3	1	LWVGTICKPEENPNTNR
27.m00081	108	TgTwinScan_1025	108	995281:205952:206380	52	66	15	0	0	1	1	1	RLSEEVDSSPDSTCK
27.m00081	125	TgTwinScan_1025	125	995281:205952:206380	69	85	17	0	0	1	1	1	AYMPFLPECYSKPVDVR
27.m00081	156	TgTwinScan_1025	156	995281:206493:206612	4	18	15	0	0	2	2	1	LEVEVPDEMYEPWMR
27.m00081	156	TgTwinScan_1025	156	Various|TgEST_100108407|EST|2003.05.20|P	3218	3232	15	0	0	2	2	1	LEVEVPDEMYEPWMR
27.m00091	79	TgTwinScan_1037	12	995281:314108:314581	27	60	34	1	1	1	1	1	HDASLLGLVSSVPDSSILKPEFVGAGAALVAVTR
27.m00091	163	TgTwinScan_1037	96	995281:314108:314581	111	126	16	0	0	2	2	1	ILPTSDREPLIAGPQK
27.m00091	163	TgTwinScan_1037	96	Various|TgEST_95060325|EST|2003.05.20|Pa	70	103	34	0	0	4	3	2	ILPTSDREPLIAGPQKVTEEDLQVLLFEIAHDCK
27.m00114	4014	TgTwinScan_1010	322	995281:82898:82545	69	83	15	0	0	5	4	1	FLPVQLVDFPSELNR
27.m00114	4014	TgTwinScan_1010	322	Various|TgEST_100109114|EST|2003.05.20|P	19	33	15	0	0	5	4	1	FLPVQLVDFPSELNR
27.m00119	3	TgTwinScan_1004	3	995281:8937:7939	79	90	12	1	1	8	6	1	LNLANPQAGMQK
27.m00119	3	TgTwinScan_1004	3	Various|TgEST_95060759|EST|2003.05.20|Pa	70	81	12	1	1	8	6	1	LNLANPQAGMQK
27.m00119	59	TgTwinScan_1004	59	995281:8937:7939	135	148	14	1	1	0	0	1	QGFPMMQGVLVNHR
27.m00119	59	TgTwinScan_1004	59	Various|TgEST_95060759|EST|2003.05.20|Pa	126	139	14	1	1	0	0	1	QGFPMMQGVLVNHR
27.m00119	99	TgTwinScan_1004	99	995281:8937:7939	175	207	33	9	6	21	6	2	GSIVGPDLAVLNLVLVKKGPETIPGLTDAERPR
27.m00119	99	TgTwinScan_1004	99	Various|TgEST_95060759|EST|2003.05.20|Pa	166	198	33	9	6	21	6	2	GSIVGPDLAVLNLVLVKKGPETIPGLTDAERPR
27.m00119	230	TgTwinScan_1004	230	995281:8937:7939	306	318	13	8	6	9	6	1	AQAAAAPKPAEVK
27.m00119	230	TgTwinScan_1004	230	Various|TgEST_95060759|EST|2003.05.20|Pa	297	309	13	8	6	9	6	1	AQAAAAPKPAEVK
27.m00818	685	TgTwinScan_1006	2565	995281:35074:31787	912	931	20	0	0	1	1	1	PGSRRASAPAENACGEEGRR
27.m00845	315	TgTwinScan_1034	128	995281:267690:267106	92	105	14	0	0	1	1	1	IAAQCGHATLGAYR
27.m00846	81			995281:278572:280215	86	103	18	0	0	2	2	1	SSSVTQSAAESSGSGDEK
27.m00846	129			995281:278572:280215	134	155	22	0	0	1	1	1	ELQNQAMNPAAASQRPNFAAGL
27.m00846	162			995281:278572:280215	167	179	13	2	1	3	3	1	VRLPSEEDLNLLR
27.m00846	303			995281:278572:280215	308	325	18	0	0	1	1	1	ADNAPLQFDVESDQSGSR
27.m00846	343			995281:278572:280215	348	359	12	0	0	1	1	1	NLSPTLAAFLVK
27.m00846	384			995281:278572:280215	389	400	12	1	1	0	0	1	ELTGTTPPARLL
27.m00846	405			995281:278572:280215	410	451	42	1	1	9	6	3	FYTGKPEPFEEAGHVMYYDPETASVFTKVAALRPNVVYGQAR
27.m00846	460			995281:278572:280215	465	484	20	1	1	0	0	1	CGGSQHPFGHLGPPASPLVT
27.m00846	495			995281:278572:280215	500	524	25	1	1	4	1	1	LSTCFPPTSAPEMQDLMSIMANFLK
27.m00846	495			Various|TgEST_95058648|EST|2003.05.20|Pa	3100	3124	25	1	1	4	1	1	LSTCFPPTSAPEMQDLMSIMANFLK
27.m00861	749	TgTwinScan_1053	170	995281:452350:451715	181	200	20	1	1	0	0	1	HKVENAYLDLPALSQNAETR
27.m01477	2	TgTwinScan_1026	2	Various|TgEST_95056520|EST|2003.05.20|Pa	57	76	20	7	6	9	7	2	VGTNAPSAQASSAQHVGGAR
27.m01477	4	TgTwinScan_1026	4	995281:209373:209242	21	38	18	0	0	1	1	1	TNAPSAQASSAQHVGGAR
27.m01477	28	TgTwinScan_1026	28	995281:209012:208854	14	28	15	8	4	16	7	2	RVTAGGGASSAAGQR
27.m01477	28	TgTwinScan_1026	28	Various|TgEST_100113500|EST|2003.05.20|P	34	48	15	8	4	16	7	2	RVTAGGGASSAAGQR
27.m01477	28	TgTwinScan_1026	28	Various|TgEST_95056520|EST|2003.05.20|Pa	83	97	15	8	4	16	7	2	RVTAGGGASSAAGQR
28.m00026	162	TgTwinScan_2466	162	995355:209532:208426	256	268	13	1	1	0	0	1	NFLDAIFGPPSLL
28.m00026	525	TgTwinScan_2466	525	995355:206463:206008	30	52	23	1	1	1	1	2	DVLFVLELLKFGLLTGDVLEAPK
28.m00293	106	TgTwinScan_2456	94	995355:125453:123444	232	256	25	0	0	3	3	1	LTVGETQGSFPLLAVSPSGDSGGSR
28.m00293	289	TgTwinScan_2456	277	995355:125453:123444	415	441	27	0	0	4	4	1	AALEFTGLGVGAPEAAAAAPTAVAAPR
28.m00301	63	TgTwinScan_2465	63	995355:200692:201831	45	85	41	14	6	42	8	16	AILMDLEPGTMDSVRAGPFGQLFRPDNFVFGQTGAGNNWAK
28.m00301	122	TgTwinScan_2465	122	995355:200692:201831	104	195	92	66	10	160	9	31	KEAEGCDCLQGFQITHSLGGGTGSGMGTLLISKVREEYPDRIMETFSVFPSPKVSDTVVEPYNATLSVHQLVENADEVQVIDNEALYDICFR
28.m00301	216	TgTwinScan_2465	216	995355:200692:201831	198	223	26	23	8	28	10	8	KLTTPTYGDLNHLVSAAMSGVTCSLR
28.m00301	283	TgTwinScan_2465	283	995355:200692:201831	265	279	15	4	4	15	5	1	ALTVPELTQQMFDAK
28.m00301	325	TgTwinScan_2465	325	995355:200692:201831	307	332	26	17	7	23	7	2	EVDEQMLNVQNKNSSYFVEWIPNNMK
28.m00301	325	TgTwinScan_2465	325	Various|TgEST_95060489|EST|2003.05.20|Pa	432	457	26	17	7	23	7	2	EVDEQMLNVQNKNSSYFVEWIPNNMK
28.m00301	363	TgTwinScan_2465	363	995355:200692:201831	345	361	17	37	6	118	6	2	MSVTFVGNSTAIQEMFK
28.m00301	363	TgTwinScan_2465	363	Various|TgEST_95060489|EST|2003.05.20|Pa	470	486	17	37	6	118	6	2	MSVTFVGNSTAIQEMFK
28.m00301	393	TgTwinScan_2465	393	Various|TgEST_100108815|EST|2003.05.20|P	1	31	31	0	0	7	1	3	AFLHWYTGEGMDEMEFTEAESNMNDLVSEYQ
28.m00301	393	TgTwinScan_2465	393	Various|TgEST_95060489|EST|2003.05.20|Pa	500	530	31	0	0	7	1	3	AFLHWYTGEGMDEMEFTEAESNMNDLVSEYQ
28.m00301	398	TgTwinScan_2465	398	995355:202316:202447	4	29	26	0	0	2	1	2	YTGEGMDEMEFTEAESNMNDLVSEYQ
28.m00303	65	TgTwinScan_2467	65	995355:211104:211577	81	108	28	0	0	1	1	1	QQQLFCVACQTFLPASALGEDQDAEAPR
28.m00306	24	TgTwinScan_2470	24	995355:225085:225798	198	210	13	2	2	0	0	1	ADAFIALYANHLK
28.m00306	24	TgTwinScan_2470	24	Various|TgEST_95059536|EST|2003.05.20|Pa	71	83	13	2	2	0	0	1	ADAFIALYANHLK
28.m00306	54	TgTwinScan_2470	54	Various|TgEST_95059536|EST|2003.05.20|Pa	101	116	16	6	5	13	8	2	HAKELAPYDPDWLYIR
28.m00306	57	TgTwinScan_2470	57	995355:226160:226468	26	38	13	6	5	11	7	1	ELAPYDPDWLYIR
28.m00306	78	TgTwinScan_2470	78	995355:226160:226468	47	58	12	0	0	1	1	1	YIRPDCGVGGFR
28.m00306	78	TgTwinScan_2470	78	Various|TgEST_95059536|EST|2003.05.20|Pa	125	136	12	1	1	1	1	1	YIRPDCGVGGFR
28.m00306	115	TgTwinScan_2470	115	995355:226160:226468	84	101	18	0	0	1	1	1	YILQQFEEMGLVESDPEK
28.m00306	115	TgTwinScan_2470	115	Various|TgEST_95059536|EST|2003.05.20|Pa	162	179	18	0	0	1	1	1	YILQQFEEMGLVESDPEK
28.m00307	325	TgTwinScan_2471	325	Various|TgEST_100110356|EST|2003.05.20|P	346	362	17	1	1	7	6	1	FVLPIFVVTQCPDSMER
28.m00307	358	TgTwinScan_2471	358	995355:232562:232095	61	78	18	0	0	2	2	1	AVFQALGHTPQASAVVIR
28.m00307	358	TgTwinScan_2471	358	Various|TgEST_100110356|EST|2003.05.20|P	379	396	18	0	0	2	2	1	AVFQALGHTPQASAVVIR
28.m00307	450	TgTwinScan_2471	450	995355:231738:231388	10	23	14	0	0	1	1	1	IGGLPLTDVTEFNK
28.m00307	450	TgTwinScan_2471	450	Various|TgEST_100110356|EST|2003.05.20|P	471	484	14	0	0	1	1	1	IGGLPLTDVTEFNK
28.m00307	605			995355:230365:229880	83	101	19	0	0	1	1	1	AVEIHRPVPGTAPPSFSSE
28.m00307	605			Various|TgEST_100110356|EST|2003.05.20|P	626	644	19	0	0	1	1	1	AVEIHRPVPGTAPPSFSSE
28.m00308	7			995355:239269:239505	54	66	13	0	0	1	1	1	LQCDPNSTFFGFM
28.m00308	7			Various|TgEST_95060699|EST|2003.05.20|Pa	95	107	13	0	0	1	1	1	LQCDPNSTFFGFM
28.m00308	23	TgTwinScan_2472	44	Various|TgEST_95060699|EST|2003.05.20|Pa	111	126	16	0	0	1	1	1	AAMVFSNLGAAYGTAK
28.m00429	101			Various|TgEST_95057400|EST|2003.05.20|Pa	179	213	35	2	1	0	0	1	VPSAPGPGGSGYSGYPSQCAPPPVGQAGEPFAFIQ
31.m00860	139	TgTwinScan_1090	139	995283:94497:97424	142	181	40	0	0	1	1	1	GSGPPGPGLVPGIPPPPFPNILPPPGFPPLPFPVPPNLAT
31.m00870	1383	TgTwinScan_1104	1126	995283:251875:255159	695	706	12	1	1	0	0	1	LVEEPISSTLEK
31.m00896	6	TgTwinScan_1174	6	995283:865712:866515	81	97	17	0	0	1	1	1	VFGDESTGVHPFVPVAY
31.m00902	107	TgTwinScan_1177	107	Various|TgEST_100116256|EST|2003.05.20|P	3267	3284	18	0	0	1	1	1	AFGACQQLNEELNQCIQR
31.m00904	343	TgTwinScan_1173	343	995283:862152:860830	214	234	21	0	0	6	4	2	IPTAMIFMFGSGEMDQMPFWR
31.m00904	390	TgTwinScan_1173	390	995283:862152:860830	261	276	16	0	0	1	1	1	ATSGAMHSAVLTADGR
31.m00904	465	TgTwinScan_1173	465	995283:859976:858528	1	41	41	0	0	12	5	3	DAYGALGFPDFDAGAGVAPTFISHRALPALVFSGLNRPSIS
31.m00904	598	TgTwinScan_1173	598	995283:859976:858528	269	291	23	0	0	1	1	1	CTTFLSLSSSFASPALSSSATAR
31.m00904	745	TgTwinScan_1173	782	995283:858466:857999	80	114	35	0	0	10	6	3	LYTWGAGQNFQLGNGEDVDIRRTPFLVDPQLFDSK
31.m00912	4	TgTwinScan_1150	379	995283:661871:661611	38	68	31	0	0	1	1	1	LDPILFSALNSLPCEVTEATHRPVPTAGDLK
31.m00922	71	TgTwinScan_1122	71	995283:391204:390845	70	104	35	2	1	11	6	2	NCAFGEKPEPVNTHLRDLVVVPEMIGSVVGVYNGK
31.m00922	71	TgTwinScan_1122	71	Various|TgEST_95059493|EST|2003.05.20|Pa	102	136	35	2	1	11	6	2	NCAFGEKPEPVNTHLRDLVVVPEMIGSVVGVYNGK
31.m00932	135	TgTwinScan_1101	81	995283:228041:227460	88	108	21	1	1	0	0	1	ALSPFFSPMVVGVFCDAHPEK
31.m00932	479	TgTwinScan_1101	425	995283:224389:224057	59	83	25	2	2	0	0	1	LVLPQELQFSSLVAPEVLCWAVQQK
31.m00932	562	TgTwinScan_1101	508	995283:223148:223005	31	42	12	1	1	0	0	1	RELQTLLQDELR
33.m00005	204	TgTwinScan_1314	195	995284:1139679:1141568	233	250	18	5	4	8	4	2	YFRGTDPGDVVIEELFNR
33.m00005	543	TgTwinScan_1314	534	995284:1139679:1141568	572	587	16	0	0	2	2	1	LLPLQAMETPEYEQLR
33.m00006	73	TgTwinScan_1247	73	995284:592842:593243	32	51	20	0	0	2	2	1	VTGAGWDNGVLEFYVTRPTK
33.m00006	73	TgTwinScan_1247	73	Various|TgEST_95060152|EST|2003.05.20|Pa	171	190	20	0	0	2	2	1	VTGAGWDNGVLEFYVTRPTK
33.m01266	583	TgTwinScan_1188	583	995284:79986:80396	85	122	38	1	1	0	0	1	QGGGVSAFPPAFGAFQAAPAFGALGSGVPSAGGVGGAA
33.m01266	583	TgTwinScan_1188	583	Various|TgEST_100119635|EST|2003.05.20|P	67	104	38	1	1	0	0	1	QGGGVSAFPPAFGAFQAAPAFGALGSGVPSAGGVGGAA
33.m01271	43	TgTwinScan_1195	43	995284:163547:163816	52	66	15	5	3	2	1	3	MWMVFPAMPVEYRQA
33.m01271	43	TgTwinScan_1195	43	Various|TgEST_95058782|EST|2003.05.20|Pa	128	142	15	5	3	2	1	3	MWMVFPAMPVEYRQA
33.m01280	208	TgTwinScan_1203	208	995284:249935:250531	35	50	16	0	0	1	1	1	ASEVEVLNEYQFLTAK
33.m01305	86	TgTwinScan_1232	86	995284:483048:483857	204	216	13	1	1	2	1	1	SSEADSSVEAASK
33.m01305	86	TgTwinScan_1232	86	Various|TgEST_100120793|EST|2003.05.20|P	122	134	13	1	1	2	1	1	SSEADSSVEAASK
33.m01305	103	TgTwinScan_1232	103	995284:483048:483857	221	241	21	4	3	0	0	2	TIQSEIQHEQSTYEQDADLKK
33.m01305	103	TgTwinScan_1232	103	Various|TgEST_100120793|EST|2003.05.20|P	139	159	21	4	3	0	0	2	TIQSEIQHEQSTYEQDADLKK
33.m01305	225	TgTwinScan_1232	225	995284:484844:485422	134	174	41	32	9	0	0	6	YPGPYFEDLDDSFQQGLDEWLAKMGVDPELCDFIDRFSVDK
33.m01305	225	TgTwinScan_1232	225	Various|TgEST_100120793|EST|2003.05.20|P	261	301	41	32	9	0	0	6	YPGPYFEDLDDSFQQGLDEWLAKMGVDPELCDFIDRFSVDK
33.m01312	49	TgTwinScan_1238	49	995284:523493:529165	70	94	25	0	0	3	3	1	GTSLPDPAAQLQDADLSSGDLAADR
33.m01312	98	TgTwinScan_1238	98	995284:523493:529165	119	163	45	0	0	2	2	2	QLLAGVSSLATESEKLQTGEVGAPFAGVSGDSGDSEEGREALASK
33.m01312	236	TgTwinScan_1238	236	995284:523493:529165	257	308	52	1	1	5	4	3	GTPGVALPTLEGAGGRVTPSASDQTFSSIQFAEEAQSPQKPTTLPALLTAGK
33.m01312	316	TgTwinScan_1238	316	995284:523493:529165	337	357	21	0	0	1	1	1	FCGENPQSSLSTPQDVDAHGQ
33.m01312	370	TgTwinScan_1238	370	995284:523493:529165	391	413	23	0	0	2	1	1	AAAQAAALAAASSGGQDGAASVK
33.m01312	585	TgTwinScan_1238	585	995284:523493:529165	606	619	14	0	0	1	1	1	EAGELDQLMMSSQR
33.m01312	752	TgTwinScan_1238	752	995284:523493:529165	773	827	55	0	0	7	4	4	ALLAGGAGAPLQGPSPADLLNSSLSSLGKFGAPQGTLAEGTSSSCLFSTAGTPSR
33.m01312	1046	TgTwinScan_1238	1046	995284:523493:529165	1067	1089	23	0	0	1	1	1	GASLPPLLDVLWGPSVAGTGAAA
33.m01312	1168	TgTwinScan_1238	1168	995284:523493:529165	1189	1206	18	0	0	2	2	1	GCAPPQGPGTGALCGFNR
33.m01312	1253	TgTwinScan_1238	1253	995284:523493:529165	1274	1287	14	0	0	1	1	1	LGNAATPTGASGSK
33.m01312	1270	TgTwinScan_1238	1270	995284:523493:529165	1291	1314	24	0	0	5	4	1	TQQGGVGLQGSNAGPGSGAGVGSR
33.m01312	1346	TgTwinScan_1238	1346	995284:523493:529165	1367	1379	13	0	0	1	1	1	NNAWAATMGVHGR
33.m01312	1380	TgTwinScan_1238	1380	995284:523493:529165	1401	1428	28	0	0	5	4	2	HARRQLERIYWGSSPGDEQDASLLAAGR
33.m01312	1598	TgTwinScan_1238	1598	995284:523493:529165	1619	1693	75	2	2	13	6	5	GDSLLSPGLGMTAGASSGVLPGGPTLLGSGLEGREASLNMANLIATASAGNSPSGGLIVRDALAALLLQLDPQQR
33.m01315	159	TgTwinScan_1242	159	995284:555278:553029	180	203	24	1	1	0	0	1	DVVLGLLNEFLQSLPTANIDEVLK
33.m01315	595	TgTwinScan_1242	336	995284:555278:553029	616	640	25	2	2	3	3	1	GVAPPDPLYIAVGESSSAQGQPSSR
33.m01315	625	TgTwinScan_1242	366	995284:555278:553029	646	673	28	0	0	8	4	2	SDQQVAMPLTQIDEETGEDIDVIALPQK
33.m01315	823	TgTwinScan_1242	564	995284:551863:551420	39	60	22	1	1	2	2	3	RVPDVFMVFDPEQSGTTPLSRL
33.m01315	861	TgTwinScan_1242	602	995284:551863:551420	77	97	21	2	2	3	3	3	NYAREPLQFLPDPLHPVAFPS
33.m01321	2	TgTwinScan_1246	2	995284:590355:589786	53	77	25	4	4	0	0	2	SPPTASASVASSGSSPHMDRLLGDL
33.m01321	28	TgTwinScan_1246	28	995284:590355:589786	79	111	33	2	1	0	0	2	LLAAYDSAAGWQEPKAMESAFQSLSWDDADVLK
33.m01321	76	TgTwinScan_1246	76	995284:590355:589786	127	142	16	1	1	0	0	1	VDFAYAALCPRPVDEK
33.m01321	108	TgTwinScan_1246	108	995284:590355:589786	159	171	13	1	1	0	0	1	SYDQKHPFVLSPF
33.m01321	126	TgTwinScan_1246	126	995284:590355:589786	177	189	13	1	1	0	0	1	STSAGAMTAEKPF
33.m01323	3	TgTwinScan_1248	3	995284:598076:598243	9	24	16	1	1	0	0	1	TTSAPSEEDPTQKPPK
33.m01324	2397	TgTwinScan_1249	2282	995284:613292:618157	232	252	21	0	0	1	1	1	AEVLTVPGVGLVNFSLPDGVK
33.m01326	536	TgTwinScan_1251	193	995284:639860:637011	569	586	18	0	0	5	3	1	SEAAPVSPTSFLLGLLTR
33.m01331	717	TgTwinScan_1253	326	995284:668366:669529	308	332	25	1	1	6	4	1	FAPYAVAPAFPFATLAAGTGETGVR
33.m01340	807	TgTwinScan_1261	45	995284:753303:747796	872	910	39	1	1	0	0	1	SAPGSPSSPSSSLVPSSSPSVAADRSEGLDAPPAFAELR
33.m01340	1588	TgTwinScan_1261	544	995284:753303:747796	1653	1670	18	3	3	0	0	1	LGLDSLFGSFMSPLLLSR
33.m01344	161	TgTwinScan_1265	193	995284:776996:777745	173	193	21	0	0	1	1	1	FPAGTDVQVYPSFDAFINANK
33.m01344	161	TgTwinScan_1265	193	Various|TgEST_100120604|EST|2003.05.20|P	163	183	21	0	0	1	1	1	FPAGTDVQVYPSFDAFINANK
33.m01354	158	TgTwinScan_1272	158	995284:859553:859855	51	68	18	4	3	0	0	1	LFREANPPVEILPLPHMM
33.m01354	179	TgTwinScan_1272	179	995284:859553:859855	72	85	14	1	1	0	0	1	DLVPDMTNFYAQYR
33.m01354	206	TgTwinScan_1272	206	995284:860345:860512	3	15	13	1	1	0	0	1	DPNVENLQSIEDR
33.m01359	83	TgTwinScan_1280	36	995284:909080:908796	59	70	12	1	1	0	0	1	NLLANHPEYDPK
33.m01359	130	TgTwinScan_1280	83	995284:908538:908308	61	73	13	1	1	0	0	1	DLISIFGAHGYAK
33.m01367	52	TgTwinScan_1289	52	995284:960641:959625	189	201	13	1	1	4	2	1	VSDSQSIVVFGLK
33.m01367	52	TgTwinScan_1289	52	Various|TgEST_100114815|EST|2003.05.20|P	85	97	13	1	1	4	2	1	VSDSQSIVVFGLK
33.m01367	52	TgTwinScan_1289	52	Various|TgEST_95059160|EST|2003.05.20|Pa	125	137	13	1	1	4	2	1	VSDSQSIVVFGLK
33.m01367	72	TgTwinScan_1289	72	995284:960641:959625	209	223	15	0	0	3	2	1	SSGFAMIYDNPNAAK
33.m01367	72	TgTwinScan_1289	72	Various|TgEST_100114815|EST|2003.05.20|P	105	119	15	0	0	3	2	1	SSGFAMIYDNPNAAK
33.m01367	72	TgTwinScan_1289	72	Various|TgEST_95059160|EST|2003.05.20|Pa	145	159	15	0	0	3	2	1	SSGFAMIYDNPNAAK
33.m01368	78	TgTwinScan_1290	78	995284:962102:962740	73	85	13	0	0	2	1	1	ELGLEFMDVEAMK
33.m01368	78	TgTwinScan_1290	78	Various|TgEST_95058363|EST|2003.05.20|Pa	121	133	13	0	0	2	1	1	ELGLEFMDVEAMK
33.m01368	78	TgTwinScan_1290	78	Various|TgEST_95059379|EST|2003.05.20|Pa	121	133	13	0	0	2	1	1	ELGLEFMDVEAMK
33.m01368	105	TgTwinScan_1290	105	995284:962102:962740	100	123	24	5	5	3	3	2	KYDAFLASQVLIPQIPRLLGPGLN
33.m01368	105	TgTwinScan_1290	105	Various|TgEST_95058363|EST|2003.05.20|Pa	148	171	24	5	5	3	3	2	KYDAFLASQVLIPQIPRLLGPGLN
33.m01368	105	TgTwinScan_1290	105	Various|TgEST_95059379|EST|2003.05.20|Pa	148	171	24	5	5	3	3	2	KYDAFLASQVLIPQIPRLLGPGLN
33.m01380	298	TgTwinScan_1300	407	995284:1024784:1024563	29	45	17	10	3	4	2	3	RAGLPLEDLEFVQFHPT
33.m01380	451	TgTwinScan_1300	560	995284:1022677:1022162	118	152	35	18	6	6	5	2	IVQGLYAAGEAACASVHGANRLGANSLLDLVVFGR
33.m01380	521	TgTwinScan_1300	630	995284:1021971:1021288	170	181	12	1	1	1	1	1	HSNGPLTTAQIR
33.m01380	575	TgTwinScan_1300	716	Various|TgEST_100109160|EST|2003.05.20|P	41	71	31	1	1	0	0	1	SLSWNTDLIETLELQNLLTQAVQTIVGAEAR
33.m01398	195	TgTwinScan_1315	195	995284:1143984:1145873	234	251	18	5	4	8	4	2	YFRGTDPGDVVIEELFNR
33.m01398	533	TgTwinScan_1315	533	995284:1143984:1145873	572	587	16	0	0	2	2	1	LLPLQAMETPEYEQLR
33.m02185	49	TgTwinScan_1180	49	995284:1100:1840	52	86	35	0	0	6	5	4	GRFESGDEGTSTMSPSVAARQQELGLLRPEERLIA
33.m02185	49	TgTwinScan_1180	49	Various|TgEST_95059660|EST|2003.05.20|Pa	141	175	35	0	0	6	5	4	GRFESGDEGTSTMSPSVAARQQELGLLRPEERLIA
33.m02185	67	TgTwinScan_1180	67	Various|TgEST_100120220|EST|2003.05.20|P	45	61	17	0	0	2	2	2	ARQQELGLLRPEERLIA
33.m02185	184	TgTwinScan_1180	184	995284:1100:1840	187	211	25	2	2	5	3	2	QAALAGQILNEQRDASGALQSGAVK
33.m02185	184	TgTwinScan_1180	184	Various|TgEST_95059660|EST|2003.05.20|Pa	276	300	25	2	2	6	4	2	QAALAGQILNEQRDASGALQSGAVK
33.m02185	214	TgTwinScan_1180	214	995284:1100:1840	217	228	12	0	0	1	1	1	ANEQYNVAEEDK
33.m02185	214	TgTwinScan_1180	214	Various|TgEST_95059660|EST|2003.05.20|Pa	306	317	12	0	0	1	1	1	ANEQYNVAEEDK
33.m02199	223	TgTwinScan_1197	223	995284:192044:191328	108	124	17	0	0	4	2	1	EADDLDDLLAELESPAK
33.m02199	733	TgTwinScan_1197	733	995284:188147:187347	30	61	32	2	2	0	0	1	NVSVVPTSAVTGEGVPDLLNLVVQVNQTLMQR
33.m02202	294	TgTwinScan_1258	132	995284:717627:716971	187	218	32	1	1	0	0	1	KGYVLLCTAYPKEDCTILTHQEDQLHSEGGDE
33.m02202	294	TgTwinScan_1258	132	Various|TgEST_95052539|EST|2003.05.20|Pa	166	197	32	1	1	0	0	1	KGYVLLCTAYPKEDCTILTHQEDQLHSEGGDE
33.m02203	76	TgTwinScan_1286	76	Various|TgEST_95057738|EST|2003.05.20|Pa	109	123	15	1	1	0	0	1	DILNEDLTFEQAYER
33.m02213	164	TgTwinScan_1191	164	995284:103219:103010	44	63	20	0	0	1	1	1	ALETLTGALFQRPPVVAAVK
33.m02213	277	TgTwinScan_1191	277	995284:102543:101890	127	140	14	1	1	0	0	1	TIFPLELLLTGFPR
33.m02663	329	TgTwinScan_1310	337	995284:1106030:1106353	44	55	12	1	1	0	0	1	MAAAHAENAASR
33.m02666	11	TgTwinScan_1192	11	Various|TgEST_95060278|EST|2003.05.20|Pa	186	244	59	10	8	27	11	9	LTFWLVGGTDTTPPPVPVPAKFQPLLGEVLVFLNLRGTVPSDWTREQIMSYVDSSVTDK
33.m02666	17	TgTwinScan_1192	17	995284:108735:108902	25	54	30	3	3	6	4	4	GGTDTTPPPVPVPAKFQPLLGEVLVFLNLR
33.m02666	17	TgTwinScan_1192	17	Various|TgEST_100121253|EST|2003.05.20|P	73	102	30	4	4	6	4	4	GGTDTTPPPVPVPAKFQPLLGEVLVFLNLR
33.m02666	32	TgTwinScan_1192	32	Various|TgEST_100121252|EST|2003.05.20|P	78	115	38	1	1	8	6	3	FQPLLGEVLVFLNLRGTVPSDWTREQIMSYVDSSVTDK
33.m02666	56	TgTwinScan_1192	56	995284:108889:109425	122	135	14	0	0	7	5	1	EQIMSYVDSSVTDK
33.m02666	96	TgTwinScan_1192	96	995284:108889:109425	162	178	17	0	0	1	1	1	TVSTDVGAATGDFESGM
33.m02666	96	TgTwinScan_1192	96	Various|TgEST_95060278|EST|2003.05.20|Pa	271	287	17	0	0	1	1	1	TVSTDVGAATGDFESGM
35.m00001	145	TgTwinScan_1396	145	995285:690201:690641	86	100	15	0	0	1	1	1	YSNPPDWQEILAFFR
35.m00002	42	TgTwinScan_1406	42	995285:758392:759111	86	105	20	4	3	3	2	1	VIVWTLNDNPDDSGSVGYAR
35.m00002	42	TgTwinScan_1406	42	Various|TgEST_95056389|EST|2003.05.20|Pa	92	111	20	4	3	3	2	1	VIVWTLNDNPDDSGSVGYAR
35.m00002	105	TgTwinScan_1406	105	995285:758392:759111	149	167	19	1	1	1	1	1	SFQGHTSDVNSVAFSPDNR
35.m00002	105	TgTwinScan_1406	105	Various|TgEST_95056389|EST|2003.05.20|Pa	155	173	19	1	1	1	1	1	SFQGHTSDVNSVAFSPDNR
35.m00002	161	TgTwinScan_1406	161	995285:758392:759111	205	221	17	3	3	0	0	1	FSPSANKPLIVSCGWDK
35.m00002	161	TgTwinScan_1406	161	Various|TgEST_95056389|EST|2003.05.20|Pa	211	227	17	3	3	0	0	1	FSPSANKPLIVSCGWDK
35.m00002	231	TgTwinScan_1406	231	995285:759306:759668	70	98	29	0	0	1	1	1	HLYSLDSNSTINALCFSPCNYWLCAATDK
35.m00002	231	TgTwinScan_1406	231	Various|TgEST_95056389|EST|2003.05.20|Pa	281	309	29	0	0	1	1	1	HLYSLDSNSTINALCFSPCNYWLCAATDK
35.m00002	283	TgTwinScan_1406	283	995285:760180:760443	49	64	16	5	4	0	0	1	SGAPWCTSLNWSHDGR
35.m00002	283	TgTwinScan_1406	283	Various|TgEST_95056389|EST|2003.05.20|Pa	333	348	16	5	4	0	0	1	SGAPWCTSLNWSHDGR
35.m00004	116	TgTwinScan_1338	116	995285:172471:174162	124	160	37	2	2	0	0	2	DEQGEEDEYENDYEDYYGADKAGAGEEEEAADAADGY
35.m00004	350	TgTwinScan_1338	350	995285:172471:174162	358	375	18	11	3	0	0	2	TEINDEEALELPPVWHLA
35.m00004	576	TgTwinScan_1338	531	995285:174229:174441	40	54	15	1	1	0	0	1	SDVPDAELVYNQATR
35.m00004	673	TgTwinScan_1338	628	995285:174610:174969	83	108	26	1	1	0	0	1	HFEDAYNLLYILCGEDHDYTVAAGTK
35.m00004	673	TgTwinScan_1338	628	Various|TgEST_100118486|EST|2003.05.20|P	77	102	26	1	1	0	0	1	HFEDAYNLLYILCGEDHDYTVAAGTK
35.m00026	36	TgTwinScan_1403	57	995285:730946:730704	19	30	12	1	1	0	0	1	GNYVSIHASGFR
35.m00026	36	TgTwinScan_1403	57	Various|TgEST_95056206|EST|2003.05.20|Pa	73	84	12	1	1	0	0	1	GNYVSIHASGFR
35.m00026	58	TgTwinScan_1403	79	995285:730565:729366	26	57	32	6	5	3	3	1	AIGDAGFEHPSEVQHETIPHAITGVDVLCQAK
35.m00026	58	TgTwinScan_1403	79	Various|TgEST_95056206|EST|2003.05.20|Pa	95	126	32	6	5	3	3	1	AIGDAGFEHPSEVQHETIPHAITGVDVLCQAK
35.m00026	172	TgTwinScan_1403	193	995285:730565:729366	237	248	12	4	4	2	2	1	TTPHILIGTPGR
35.m00026	172	TgTwinScan_1403	193	Various|TgEST_95056206|EST|2003.05.20|Pa	209	220	12	4	4	2	2	1	TTPHILIGTPGR
35.m00026	249	TgTwinScan_1403	270	995285:730565:729366	314	329	16	1	1	2	2	1	RFMQSPVEVFIDDESK
35.m00026	249	TgTwinScan_1403	270	Various|TgEST_95056206|EST|2003.05.20|Pa	286	301	16	1	1	2	2	1	RFMQSPVEVFIDDESK
35.m00026	286	TgTwinScan_1403	307	995285:730565:729366	351	368	18	1	1	0	0	1	LNDLLDTLEFNQVIIFVK
35.m00026	286	TgTwinScan_1403	307	Various|TgEST_95056206|EST|2003.05.20|Pa	323	340	18	1	1	0	0	1	LNDLLDTLEFNQVIIFVK
35.m00026	314	TgTwinScan_1403	335	995285:730565:729366	379	399	21	5	3	1	1	1	LLTECNFPSIAIHAGLDQEER
35.m00026	314	TgTwinScan_1403	335	Various|TgEST_95056206|EST|2003.05.20|Pa	351	371	21	5	3	1	1	1	LLTECNFPSIAIHAGLDQEER
35.m00026	364	TgTwinScan_1403	385	Various|TgEST_95056206|EST|2003.05.20|Pa	401	419	19	3	3	0	0	1	VNIVINYDMPDSSDSYLHR
35.m00026	415	TgTwinScan_1403	436	995285:728221:727958	68	87	20	3	3	3	3	1	FEVHIAEMPQSIDASQYINQ
35.m00026	415	TgTwinScan_1403	436	Various|TgEST_95056206|EST|2003.05.20|Pa	452	471	20	3	3	3	3	1	FEVHIAEMPQSIDASQYINQ
35.m00846	67	TgTwinScan_1321	67	995285:46054:44837	80	98	19	0	0	1	1	1	LVAFSPPSSSQQESVPVLR
35.m00848	155	TgTwinScan_1324	247	995285:62474:63115	166	181	16	0	0	1	1	1	LAVGPLGAPGEEVHFF
35.m00849	10	TgTwinScan_1325	10	995285:75529:70010	132	172	41	1	1	0	0	1	DSSAHRVEHLLQRAGSAEGGSSGPASSLSSAGAAAPLLMPL
35.m00849	621	TgTwinScan_1325	621	995285:75529:70010	743	764	22	0	0	1	1	1	ATPGLGPAPDGAASGAEAGPAR
35.m00849	1201	TgTwinScan_1325	1201	995285:75529:70010	1323	1357	35	0	0	2	2	2	ATGDTGSGASPGVPAEGPPTFVSFSAAPLAVGLGK
35.m00857	215	TgTwinScan_1336	215	995285:150539:152974	333	349	17	0	0	1	1	1	SRVSPLETSPEQKPASR
35.m00857	482	TgTwinScan_1336	482	995285:150539:152974	600	615	16	0	0	1	1	1	NPVGGVLTEGAFGGAR
35.m00866	384			995285:209004:208354	80	103	24	1	1	0	0	1	LFCPPSAGTAYAPELLSDAFDFSK
35.m00870	671	TgTwinScan_1348	670	995285:265148:266275	178	213	36	1	1	2	2	1	DTSQLLGASSLSNDMFVASQRPPQGPGAGNLGAGAR
35.m00870	841			995285:265148:266275	348	365	18	0	0	1	1	1	DRGSSAAAHSASAGGYGR
35.m00875	1202	TgTwinScan_1360	1157	995285:364484:365563	211	246	36	1	1	0	0	1	RQAHKLVASIDVLGNPLNVLSNVSAGTRALFLDRIH
35.m00890	331	TgTwinScan_1378	505	995285:499656:502295	341	365	25	0	0	1	1	1	KPTAAPLANSSLTTLAATDGGAGSR
35.m00890	400	TgTwinScan_1378	574	995285:499656:502295	410	441	32	0	0	1	1	1	SLSPLETEPGAPGAQTLPVAAVPLVASAQGEK
35.m00890	1016	TgTwinScan_1378	1190	995285:502671:503624	180	198	19	1	1	1	1	1	PPEGVDFSDASQLPQAVAR
35.m00891	488	TgTwinScan_1379	488	995285:509641:511065	200	221	22	1	1	0	0	1	EAVLPEVLPLIEASLVDANWER
35.m00896	499	TgTwinScan_1383	109	995285:577435:577848	97	112	16	2	2	0	0	1	AVQALGDLLLHQATNK
35.m00896	801	TgTwinScan_1383	403	995285:581194:581397	20	40	21	1	1	0	0	1	TDFMERLEATGDELVEAASVK
35.m00900	434	TgTwinScan_1386	377	995285:598759:597338	446	459	14	1	1	0	0	1	ILPAFGIGGILNAK
35.m00900	434	TgTwinScan_1386	377	Various|TgEST_100113541|EST|2003.05.20|P	43	56	14	1	1	0	0	1	ILPAFGIGGILNAK
35.m00901	27	TgTwinScan_1387	27	995285:601484:603169	107	150	44	0	0	5	2	3	TPETGSAPQATEKPKEVSTQDLLAATALVARPQVDTSNLSASQK
35.m00901	168	TgTwinScan_1387	168	995285:601484:603169	248	259	12	0	0	1	1	1	RVTVQQLQQQIR
35.m00901	222	TgTwinScan_1387	222	995285:601484:603169	302	314	13	0	0	1	1	1	EQLILTQQQNELR
35.m00901	406	TgTwinScan_1387	406	995285:601484:603169	486	499	14	0	0	2	2	1	SIGSVIGAGGANLR
35.m00901	455	TgTwinScan_1387	455	995285:603721:604164	29	58	30	0	0	2	2	1	EVVASPVASASGAGSPGGATSLVFPVPIAR
35.m00901	511	TgTwinScan_1387	511	995285:603721:604164	85	106	22	0	0	2	2	1	GGSEGLLLVQQATPENAAAAAK
35.m00901	637	TgTwinScan_1387	637	995285:604405:605763	148	171	24	1	1	4	2	2	VTFRPPRSPAQSSGDLVLSFLGTK
35.m00905	189			995285:632243:631650	78	92	15	0	0	1	1	1	LPGPVEVPPLYGSFK
35.m00905	189			Various|TgEST_95059085|EST|2003.05.20|Pa	314	328	15	0	0	1	1	1	LPGPVEVPPLYGSFK
35.m00931	302	TgTwinScan_1417	302	995285:846142:844604	320	341	22	0	0	1	1	1	TLEGTMDPFAQLAYFTLLQQQR
35.m00933	126	TgTwinScan_1420	126	995285:862167:861490	169	190	22	1	1	0	0	1	NFLEVDPDNPTPLLEYFSALLR
35.m00936	710	TgTwinScan_1422	296	995285:868744:867917	17	35	19	1	1	0	0	1	ASELSSLFFSGGLANLFAK
35.m00936	973	TgTwinScan_1422	559	995285:867437:866991	82	117	36	0	0	1	1	1	TVAGATPGIEPVYNTVNGGVALQPSSGYAHPAVSAK
35.m01595	12	TgTwinScan_1329	12	995285:102593:100800	71	175	105	1	1	22	6	12	GELSQPQERVEVVVQPISESPDASSEAEQAGVAAGAFHAEVPYPYPPVSTGMPAPEQPAEMHLPANGQLPEIAEGAETEGLAPVARPPPQVMTALGPMPLPPEVR
35.m01595	145	TgTwinScan_1329	145	995285:102593:100800	204	215	12	3	3	14	6	1	TIEVPHVHYEHK
35.m01595	281	TgTwinScan_1329	281	995285:102593:100800	340	501	162	31	9	145	11	31	AATLPPLMVGGLPSRVSATMPTPFQLGPAPAGHANEVNLPFEARVDVTVSQSPAGPHSPLSASPQTGTAASLKLGRPATTLVNPDRSAPAIDLPEGFTWGPPPNAPPGTFPAPAMPGLPGAAGLPVGAADGLNMPPMMITCPPEVGNVKFAGFLADPDILTR
35.m01595	359	TgTwinScan_1329	359	Various|TgEST_100120862|EST|2003.05.20|P	18	101	84	15	9	103	10	14	TTLVNPDRSAPAIDLPEGFTWGPPPNAPPGTFPAPAMPGLPGAAGLPVGAADGLNMPPMMITCPPEVGNVKFAGFLADPDILTR
35.m01595	459	TgTwinScan_1329	459	995285:102593:100800	518	591	74	3	2	160	10	15	MLFPPLAPQPGIPLDQTGAPDVNTIVSVNEQMAGQSRHHLIEDLQQQVESEFDQKVNASAMSCTPWASPAVQER
35.m01595	459	TgTwinScan_1329	459	Various|TgEST_100120862|EST|2003.05.20|P	118	191	74	3	2	160	10	15	MLFPPLAPQPGIPLDQTGAPDVNTIVSVNEQMAGQSRHHLIEDLQQQVESEFDQKVNASAMSCTPWASPAVQER
37.m00001	2	TgTwinScan_1488	2	995286:464894:464100	70	94	25	4	4	11	6	3	PAPMVSQPAPAFEAEAVMADGSFGK
37.m00001	2	TgTwinScan_1488	2	Various|TgEST_95059496|EST|2003.05.20|Pa	47	71	25	4	4	11	6	3	PAPMVSQPAPAFEAEAVMADGSFGK
37.m00001	68	TgTwinScan_1488	68	995286:464894:464100	136	148	13	1	1	2	1	1	RGCQLLGVSVDSK
37.m00001	68	TgTwinScan_1488	68	Various|TgEST_95059496|EST|2003.05.20|Pa	113	125	13	1	1	2	1	1	RGCQLLGVSVDSK
37.m00001	85	TgTwinScan_1488	85	995286:464894:464100	153	194	42	6	5	16	7	4	AWRNVELKDGGIGKISFPLLADVSHKMAEDYGVLHPEGMAFR
37.m00001	85	TgTwinScan_1488	85	Various|TgEST_95059496|EST|2003.05.20|Pa	130	171	42	6	5	16	7	4	AWRNVELKDGGIGKISFPLLADVSHKMAEDYGVLHPEGMAFR
37.m00001	134	TgTwinScan_1488	134	995286:464894:464100	202	244	43	11	6	15	5	4	EGVLQHCVINNLPLGRSADEALRMLDALQHVEQYGEVCPANWK
37.m00001	134	TgTwinScan_1488	134	Various|TgEST_95059496|EST|2003.05.20|Pa	179	221	43	11	6	15	5	4	EGVLQHCVINNLPLGRSADEALRMLDALQHVEQYGEVCPANWK
37.m00003	308	TgTwinScan_1455	353	995286:203662:204474	160	178	19	1	1	0	0	1	DLKPENILFVDSSPDSPIK
37.m00003	308	TgTwinScan_1455	353	Various|TgEST_95051179|EST|2003.05.20|Pa	463	481	19	1	1	0	0	1	DLKPENILFVDSSPDSPIK
37.m00743	14	TgTwinScan_1445	14	995286:115628:115110	19	63	45	13	6	2	2	2	LASLPPLSTVTDVVLAYIEQNLKSAGDFTFSVQPDTSSTPAAPFR
37.m00743	65	TgTwinScan_1445	65	995286:115628:115110	70	90	21	0	0	1	1	1	KGEQPSPIAAGEALSDYAAAR
37.m00743	177	TgTwinScan_1445	177	995286:114598:113783	125	138	14	0	0	1	1	1	AHPAAQTALSSALR
37.m00743	671	TgTwinScan_1445	689	995286:109280:109008	48	65	18	0	0	1	1	1	DASGLVTELLCTYDPQTK
37.m00743	722	TgTwinScan_1445	740	995286:108862:108635	33	52	20	0	0	1	1	1	LFTKPNPEEEDESNPNASWR
37.m00743	722	TgTwinScan_1445	740	Various|TgEST_100119959|EST|2003.05.20|P	4	23	20	0	0	1	1	1	LFTKPNPEEEDESNPNASWR
37.m00743	777	TgTwinScan_1445	795	995286:108560:108189	40	58	19	1	1	7	4	1	LGFFTPDGSTLPEEADNTK
37.m00745	190	TgTwinScan_1446	225	995286:126715:129567	229	245	17	0	0	1	1	1	QAEEELNSLTSDALQVK
37.m00745	766	TgTwinScan_1446	801	995286:126715:129567	805	821	17	0	0	6	5	1	DGIIPSGFLWPFDYPVK
37.m00745	884	TgTwinScan_1446	919	995286:129845:130246	48	62	15	0	0	2	2	1	LLIEHAMSESPQINK
37.m00745	1229	TgTwinScan_1446	1264	995286:133147:134601	159	175	17	0	0	2	2	1	QPQVSATPQQQALEMLR
37.m00747	22			995286:145217:145855	40	58	19	2	2	13	5	1	STSQQNEIAASYFMNPVVK
37.m00747	71			995286:145217:145855	89	122	34	0	0	8	5	3	KHELEINTVQSILTTTPPLSVPESVIDSAASSPR
37.m00747	123			995286:145217:145855	141	164	24	4	4	14	7	3	WQAAAPAHPNTSAGALAWSTEPAK
37.m00747	157			995286:145217:145855	175	193	19	0	0	3	2	1	RANTSPSTPAAPISDSVVY
37.m00747	226			995286:146332:146760	32	56	25	1	1	13	6	4	GSYLEHYPVPPPLDGHNFSGDALLR
37.m00747	226			Various|TgEST_95059464|EST|2003.05.20|Pa	69	93	25	1	1	13	6	4	GSYLEHYPVPPPLDGHNFSGDALLR
37.m00747	274	TgTwinScan_1447	86	Various|TgEST_95059464|EST|2003.05.20|Pa	117	173	57	2	2	35	8	5	FYHNDLMLDNIMIPGKMGEICPGTVSSYVDVPNFGRMQGLFAKQADGTVYPLITLPK
37.m00747	290	TgTwinScan_1447	102	995286:146748:147101	28	68	41	0	0	20	8	4	MGEICPGTVSSYVDVPNFGRMQGLFAKQADGTVYPLITLPK
37.m00750	170	TgTwinScan_1450	170	995286:157316:156183	196	210	15	0	0	1	1	1	DMMEAIEVLDGSTFR
37.m00753	21	TgTwinScan_1453	21	995286:172402:172794	95	106	12	1	1	1	1	1	RLIPNPNSFFMD
37.m00753	21	TgTwinScan_1453	21	Various|TgEST_100121392|EST|2003.05.20|P	238	249	12	1	1	1	1	1	RLIPNPNSFFMD
37.m00753	21	TgTwinScan_1453	21	Various|TgEST_95059552|EST|2003.05.20|Pa	71	82	12	1	1	1	1	1	RLIPNPNSFFMD
37.m00765	240	TgTwinScan_1463	23	995286:263510:262161	246	282	37	0	0	3	3	1	LISAVSSGLQETSPETHQDSLQQEASSDTSQLLTSLK
37.m00765	382	TgTwinScan_1463	165	995286:261598:261224	38	53	16	0	0	8	6	2	TFLEQLENAVNVMDSR
37.m00765	529	TgTwinScan_1463	312	995286:260059:259580	123	139	17	0	0	1	1	1	GVGVLDVSTVYPNSEAK
37.m00765	1096	TgTwinScan_1463	879	995286:258954:255934	605	633	29	3	3	6	4	1	TYTDFQPPFPSLSPVGDDADLVGAWSGSK
37.m00765	1169	TgTwinScan_1463	952	995286:258954:255934	678	706	29	0	0	1	1	1	STETVESGSPEDQADEQDLRVPAEDGLAL
37.m00765	1374	TgTwinScan_1463	1157	995286:258954:255934	883	908	26	0	0	2	1	1	RLQLTQSSVETLVQHLDGVCTADFSR
37.m00765	1505	TgTwinScan_1463	1350	995286:253943:251583	119	147	29	0	0	1	1	1	AAAAEAFPHYQPVMSAMQTATAEAGLWGR
37.m00765	1554	TgTwinScan_1463	1399	995286:253943:251583	168	181	14	0	0	1	1	1	SSTSSIDLLDASLR
37.m00765	1736	TgTwinScan_1463	1581	995286:253943:251583	350	369	20	0	0	2	2	1	VLEMPNLLVENALEGTPHTR
37.m00766	221	TgTwinScan_1464	211	995286:279267:276871	634	653	20	1	1	0	0	1	DFGTDDDANLPDGGFGSFSR
37.m00767	1409	TgTwinScan_1465	1256	995286:285692:290965	1449	1488	40	1	1	0	0	1	WMLSGGLVGDGGLPSGDSRLGVAGNGTGNAEGLSDRSDGG
37.m00770	38	TgTwinScan_1472	38	995286:345587:346288	46	77	32	2	2	0	0	1	LVASTAPASSFSGASGFLSPVPLGFSAAAPLR
37.m00770	101	TgTwinScan_1472	101	995286:345587:346288	109	126	18	1	1	0	0	1	GQASDARPLSTTSCSAYK
37.m00770	146	TgTwinScan_1472	146	995286:345587:346288	154	172	19	9	6	4	3	1	AIADALAEGGVSHLICVAR
37.m00770	185	TgTwinScan_1472	185	995286:346334:346873	105	141	37	1	1	0	0	1	GHAVDVGDGPAVAALCEELLQQYPHIDILVNNAGITR
37.m00770	228	TgTwinScan_1472	228	995286:346334:346873	148	173	26	11	4	2	2	1	MNEQEWNDVINTNLNSAFYFSSHIIK
37.m00770	263	TgTwinScan_1472	263	995286:347329:347814	93	115	23	8	6	5	5	1	IINISSVIGVGGNPGQANYAASK
37.m00770	303	TgTwinScan_1472	303	995286:347329:347814	133	145	13	5	4	1	1	1	NITVNAIAPGFIR
37.m00770	347	TgTwinScan_1472	364	995286:349143:349343	54	66	13	1	1	1	1	1	VIPVDGGMLFGGN
38.m00002	28	TgTwinScan_1516	28	995287:211175:210297	66	77	12	0	0	2	2	1	VLVVEADHVGSK
38.m00002	28	TgTwinScan_1516	28	Various|TgEST_100119199|EST|2003.05.20|P	95	106	12	0	0	2	2	1	VLVVEADHVGSK
38.m00002	114	TgTwinScan_1516	114	995287:211175:210297	152	185	34	5	4	3	2	2	QGVFAPIDVFIPAGPTGMDPGSTSFFQALGIATK
38.m00002	114	TgTwinScan_1516	114	Various|TgEST_100119199|EST|2003.05.20|P	181	214	34	5	4	3	2	2	QGVFAPIDVFIPAGPTGMDPGSTSFFQALGIATK
38.m00002	179	TgTwinScan_1516	179	Various|TgEST_100119199|EST|2003.05.20|P	246	268	23	3	2	3	2	1	LNIKPFEYGLAIQHVYDDGSVYK
38.m00002	203	TgTwinScan_1516	203	995287:210122:209520	89	102	14	1	1	0	0	1	SVLDITDEVILEKF
38.m00002	203	TgTwinScan_1516	203	Various|TgEST_100119199|EST|2003.05.20|P	270	283	14	1	1	0	0	1	SVLDITDEVILEKF
38.m00002	219	TgTwinScan_1516	219	995287:210122:209520	105	133	29	5	4	4	4	2	GTMNVAALSREVGFPTTASAPHSILEAFK
38.m00002	219	TgTwinScan_1516	219	Various|TgEST_100119199|EST|2003.05.20|P	286	314	29	5	4	4	4	2	GTMNVAALSREVGFPTTASAPHSILEAFK
38.m00002	284	TgTwinScan_1516	284	995287:210122:209520	170	200	31	0	0	2	2	2	APAAGAAAAAEAPKEEEPEEEEDDMGFSLFD
38.m00002	284	TgTwinScan_1516	284	Various|TgEST_100119199|EST|2003.05.20|P	351	381	31	0	0	2	2	2	APAAGAAAAAEAPKEEEPEEEEDDMGFSLFD
38.m00006	89	TgTwinScan_1503	89	995287:104573:104076	118	157	40	10	4	176	11	12	AILALQEAAEAYLVGLFEDTNLCAIHAKRVTIMPKDIQLA
38.m00006	89	TgTwinScan_1503	89	Various|TgEST_95059880|EST|2003.05.20|Pa	240	279	40	11	4	177	11	12	AILALQEAAEAYLVGLFEDTNLCAIHAKRVTIMPKDIQLA
38.m00009	73	TgTwinScan_1517	73	995287:213033:214367	212	224	13	0	0	1	1	1	LHDEYFFPRLPAA
38.m00014	1162	TgTwinScan_1532	320	995287:383984:383445	137	155	19	1	1	0	0	1	DLKPENILFQDTSPHSPIK
38.m00014	1162	TgTwinScan_1532	320	Various|TgEST_95056976|EST|2003.05.20|Pa	41	59	19	1	1	0	0	1	DLKPENILFQDTSPHSPIK
38.m00014	1192	TgTwinScan_1532	350	995287:382839:382408	23	44	22	1	1	0	0	1	SDEHSTNAAGTALYMAPEVFKR
38.m00014	1192	TgTwinScan_1532	350	Various|TgEST_95056976|EST|2003.05.20|Pa	71	92	22	1	1	0	0	1	SDEHSTNAAGTALYMAPEVFKR
38.m00014	1254	TgTwinScan_1532	412	995287:381905:381027	152	171	20	1	1	0	0	1	EPNYAVECRPLTPQAVDLLK
38.m00014	1254	TgTwinScan_1532	412	Various|TgEST_95056976|EST|2003.05.20|Pa	133	152	20	1	1	0	0	1	EPNYAVECRPLTPQAVDLLK
38.m00014	1324	TgTwinScan_1532	482	995287:380711:380394	46	64	19	0	0	1	1	1	NALVNLMAHQLNVTGQQIR
38.m00017	89	TgTwinScan_1592	70	995287:884580:884858	54	80	27	2	2	1	1	2	AAGAETVVPVPSMGDSITEGSLNEWKK
38.m00017	226	TgTwinScan_1592	207	995287:886570:886905	67	83	17	5	4	1	1	1	KPASPVVAVQSPGREEK
38.m00021	182	TgTwinScan_1621	182	995287:1143563:1144057	17	34	18	4	4	2	2	1	LAAAPAGGANKPNAPAGK
38.m01032	79	TgTwinScan_1530	79	995287:367165:367698	87	110	24	1	1	1	1	2	IQRGLYDPNIDDPFELFMSSTNVR
38.m01037	875	TgTwinScan_1500	875	995287:85841:89116	952	969	18	0	0	1	1	1	AGPSAPQALGSYEYGSLR
38.m01042	583	TgTwinScan_1507	616	995287:132895:134847	34	57	24	0	0	1	1	1	TGRVPAAIQELVSTSTTLLGSGGR
38.m01042	1136			995287:132895:134847	587	600	14	1	1	0	0	1	VTPSGPAPAGLPGN
38.m01053	767	TgTwinScan_1528	454	995287:348105:348956	207	224	18	2	1	0	0	1	GSDGVWDFLDDSETARAI
38.m01059	1626	TgTwinScan_1558	29	995287:563110:563976	74	85	12	0	0	1	1	1	GGASHAAVAPGR
38.m01059	1851	TgTwinScan_1558	254	995287:564290:565624	13	33	21	0	0	3	2	1	WTSLVSPTAAEAEPLVSAWDR
38.m01059	1960	TgTwinScan_1558	363	995287:564290:565624	122	140	19	0	0	3	2	1	ASLPWLDESDVLTDALLYR
38.m01061	54	TgTwinScan_1581	54	995287:770154:771497	274	288	15	12	6	24	8	1	FVGLGNWGSGSYGQK
38.m01061	54	TgTwinScan_1581	54	Various|TgEST_95058606|EST|2003.05.20|Pa	169	183	15	14	6	24	8	1	FVGLGNWGSGSYGQK
38.m01061	105	TgTwinScan_1581	105	995287:770154:771497	325	355	31	10	5	21	9	2	WQSEFENVYSDANGALKMPFFTVLGVDDWSR
38.m01061	105	TgTwinScan_1581	105	Various|TgEST_95058606|EST|2003.05.20|Pa	220	250	31	10	5	21	9	2	WQSEFENVYSDANGALKMPFFTVLGVDDWSR
38.m01061	144	TgTwinScan_1581	144	995287:770154:771497	364	376	13	5	1	0	0	1	TELTYAVTSEQIK
38.m01061	144	TgTwinScan_1581	144	Various|TgEST_95058606|EST|2003.05.20|Pa	259	271	13	5	1	0	0	1	TELTYAVTSEQIK
38.m01061	160	TgTwinScan_1581	160	995287:770154:771497	380	398	19	4	4	6	6	1	LAPADATEAAAAENHGYPK
38.m01061	160	TgTwinScan_1581	160	Various|TgEST_95058606|EST|2003.05.20|Pa	275	293	19	4	4	6	6	1	LAPADATEAAAAENHGYPK
38.m01061	235	TgTwinScan_1581	235	995287:771926:772636	162	175	14	1	1	0	0	1	ADLEKTLELAPKIL
38.m01061	235	TgTwinScan_1581	235	Various|TgEST_95058606|EST|2003.05.20|Pa	350	363	14	1	1	0	0	1	ADLEKTLELAPKIL
38.m01061	258	TgTwinScan_1581	258	995287:771926:772636	185	207	23	6	4	16	6	2	AVYSSGASKGDSMLQYYLQPLLK
38.m01061	258	TgTwinScan_1581	258	Various|TgEST_95058606|EST|2003.05.20|Pa	373	395	23	7	5	16	6	2	AVYSSGASKGDSMLQYYLQPLLK
38.m01061	290	TgTwinScan_1581	290	Various|TgEST_95058606|EST|2003.05.20|Pa	405	423	19	18	2	0	0	3	GYDFSLEVISDDNISHVSC
38.m01061	322	TgTwinScan_1581	322	995287:772911:773228	51	90	40	8	5	8	8	2	HSGSLYYAGETGFCLFELTAEGLVTRLVSGTTGETLYTHK
38.m01061	322	TgTwinScan_1581	322	Various|TgEST_95058606|EST|2003.05.20|Pa	437	476	40	8	5	8	8	2	HSGSLYYAGETGFCLFELTAEGLVTRLVSGTTGETLYTHK
38.m01061	372	TgTwinScan_1581	372	Various|TgEST_95058606|EST|2003.05.20|Pa	487	519	33	5	5	14	7	2	SIDAFNFVSQLPEVRYYPVPEMGKMPGRDVFVR
38.m01061	387	TgTwinScan_1581	387	995287:773475:773708	33	50	18	1	1	1	1	1	YYPVPEMGKMPGRDVFVR
38.m01067	218	TgTwinScan_1591	218	995287:870908:871444	12	37	26	2	2	0	0	1	DASSLVNADDPSVLEIWNLVFMQYNR
38.m01067	369	TgTwinScan_1591	369	995287:872543:872884	65	81	17	4	3	1	1	1	LVPVVVSLLGETFPEMK
38.m01067	871	TgTwinScan_1591	871	995287:879112:879330	34	47	14	1	1	0	0	1	GLLDGAGPLPLVGK
38.m01070	152	TgTwinScan_1607	189	995287:1035249:1035980	162	181	20	0	0	1	1	1	LAWPSPFPAFLPPGRAIDTN
38.m01070	576	TgTwinScan_1607	598	995287:1038440:1041400	144	169	26	0	0	2	2	1	AFNPFDAFLVQAASASSAGSGSCEAK
38.m01070	698	TgTwinScan_1607	720	995287:1038440:1041400	266	283	18	3	2	3	1	1	DLSANPFFPSQRPLPLLF
38.m01070	1444	TgTwinScan_1607	1475	995287:1042451:1042981	101	124	24	6	5	2	2	1	AVLAPVVSAELGSLFSEHVVPGLK
38.m01070	1753	TgTwinScan_1607	1784	995287:1043772:1044437	200	215	16	1	1	0	0	1	QFFERDPLPIGQPALL
38.m01070	1815	TgTwinScan_1607	1846	Various|TgEST_95051118|EST|2003.05.20|Pa	27	38	12	1	1	0	0	1	DFLDLVDEFRTN
38.m01073	4	TgTwinScan_1611	29	995287:1078673:1079113	53	65	13	0	0	2	2	1	AEPDVQVPSGDIK
38.m01073	4	TgTwinScan_1611	29	Various|TgEST_100119561|EST|2003.05.20|P	53	65	13	0	0	2	2	1	AEPDVQVPSGDIK
38.m01073	4	TgTwinScan_1611	29	Various|TgEST_95060245|EST|2003.05.20|Pa	48	60	13	0	0	2	2	1	AEPDVQVPSGDIK
38.m01073	101	TgTwinScan_1611	126	995287:1079497:1079811	90	104	15	0	0	6	3	2	ERADLIAYLVDASNK
38.m01073	101	TgTwinScan_1611	126	Various|TgEST_100119561|EST|2003.05.20|P	150	164	15	0	0	6	3	2	ERADLIAYLVDASNK
38.m01073	101	TgTwinScan_1611	126	Various|TgEST_95060245|EST|2003.05.20|Pa	145	159	15	0	0	6	3	2	ERADLIAYLVDASNK
38.m01082	58	TgTwinScan_1544	58	Various|TgEST_100112654|EST|2003.05.20|P	103	121	19	0	0	5	3	2	DDKPACDEVIITGLGMATK
38.m01096	61			995287:114177:113677	73	86	14	10	5	2	2	1	SFLSGFPSFGLFDK
38.m01096	167	TgTwinScan_1505	61	995287:113046:112645	33	52	20	2	1	0	0	1	EWMAVAGQDNFDGFRLEATK
38.m01096	191	TgTwinScan_1505	85	995287:112738:112313	82	131	50	4	2	1	1	3	VLTANHTFMLGTQSKEGGCSYSFGPTLVIGEPDEAAQQEGQMPNFFGMAR
38.m01096	382	TgTwinScan_1505	276	995287:109690:109382	51	69	19	2	2	0	0	2	LSMGTELEFTHPDMSSAMR
38.m01108	167	TgTwinScan_1598	167	995287:938356:937334	145	166	22	1	1	0	0	1	TPSPAMQGWCAVFGLGSSDYER
38.m01108	914	TgTwinScan_1598	914	995287:929156:928989	21	36	16	1	1	0	0	1	TLAHAAAETLGGDEAR
38.m01108	914	TgTwinScan_1598	914	Various|TgEST_100115461|EST|2003.05.20|P	40	55	16	1	1	0	0	1	TLAHAAAETLGGDEAR
38.m01114	5	TgTwinScan_1576	5	995287:733107:732544	50	113	64	0	0	6	5	5	GVEGDETLLAQNQLSMSSRQGTGYMVGHHTMSSTMGGAAPAVFVDEDAEPSPRGEEHTPIIHFL
38.m01114	291	TgTwinScan_1576	291	995287:731885:731403	62	75	14	0	0	1	1	1	DINTDIMPTEGSQQ
38.m01114	309	TgTwinScan_1576	309	995287:731885:731403	80	160	81	14	6	48	9	11	ASPTGTGYYGTNQTIGSAPGAVYQPLQTGLSPDALGRMGSMGNYVAQPEGGMEIPTQYDYSQLQQQVSREVEMGVVNPNYQ
38.m01889	32	TgTwinScan_1615	32	995287:1105183:1104704	70	85	16	0	0	1	1	1	TVAGVEGPLVILDDVK
38.m01889	32	TgTwinScan_1615	32	Various|TgEST_100120544|EST|2003.05.20|P	104	119	16	0	0	1	1	1	TVAGVEGPLVILDDVK
38.m01889	332	TgTwinScan_1615	332	995287:1104463:1103276	318	339	22	2	1	0	0	1	QFPILTMPNDDITHPVPDLTGY
38.m01889	332	TgTwinScan_1615	332	Various|TgEST_100120544|EST|2003.05.20|P	404	425	22	2	1	0	0	1	QFPILTMPNDDITHPVPDLTGY
38.m01895	182	TgTwinScan_1555	59	995287:543167:542568	150	161	12	3	3	5	3	1	TYLPFWASLTQK
38.m01895	207	TgTwinScan_1555	84	995287:541795:541424	5	26	22	2	2	4	4	2	LRLPKPVTTEPFVFSSGSPYIR
38.m01895	207	TgTwinScan_1555	84	Various|TgEST_100120508|EST|2003.05.20|P	5	26	22	2	2	4	4	2	LRLPKPVTTEPFVFSSGSPYIR
38.m01895	230	TgTwinScan_1555	107	995287:541795:541424	28	46	19	0	0	1	1	1	YFGDADISVPVPLHAPAHF
38.m01895	230	TgTwinScan_1555	107	Various|TgEST_100120508|EST|2003.05.20|P	28	46	19	0	0	1	1	1	YFGDADISVPVPLHAPAHF
38.m01895	260	TgTwinScan_1555	137	995287:541795:541424	58	69	12	1	1	0	0	1	EETGMETGPQGA
38.m01895	260	TgTwinScan_1555	137	Various|TgEST_100120508|EST|2003.05.20|P	58	69	12	1	1	0	0	1	EETGMETGPQGA
39.m00001	69	TgTwinScan_1654	86	995288:268284:268021	38	53	16	2	2	0	0	1	IQFVLWCPDNAPVKPR
39.m00001	69	TgTwinScan_1654	86	Various|TgEST_95059926|EST|2003.05.20|Pa	102	117	16	2	2	0	0	1	IQFVLWCPDNAPVKPR
39.m00330	202	TgTwinScan_1626	202	995288:43286:44356	206	228	23	0	0	1	1	1	NQQGARPTDDHEEPAHHDSPFWR
39.m00330	234	TgTwinScan_1626	234	995288:43286:44356	238	255	18	2	1	0	0	2	KLGDALLFCGNSNEPLAR
39.m00330	358	TgTwinScan_1626	358	995288:44803:45147	61	114	54	5	2	1	1	4	VVAVDLHCGQIQGFFGPRVPVDNLEAQIIGLEYFHHKDLHKPVVVSPDAGGVYR
39.m00330	501	TgTwinScan_1626	501	995288:45381:45779	110	125	16	1	1	1	1	1	IEASPLEEVVVTDSIK
39.m00339	75			995288:75748:66248	92	111	20	1	1	0	0	1	SVLGGSPSLGRTWALSSPPP
39.m00349	82	TgTwinScan_1642	82	995288:161362:163371	155	171	17	1	1	1	1	1	TSSALAAPLFLMLLSSR
39.m00349	169	TgTwinScan_1642	169	995288:161362:163371	242	269	28	0	0	1	1	1	VTNGLLLLEPATVQVLGGAVASLESAFK
39.m00349	371	TgTwinScan_1642	371	995288:161362:163371	444	456	13	0	0	1	1	1	APVAYNLLDLICK
39.m00350	25	TgTwinScan_1643	8	995288:167495:166029	69	93	25	0	0	32	2	2	AVPSAPPSPLFPTPAAFPGAAPQSQ
39.m00350	59	TgTwinScan_1643	42	995288:167495:166029	103	132	30	0	0	3	2	3	SVAGSEVTPFPMYNWHQNRVPVNSGGFFGQ
39.m00350	125	TgTwinScan_1643	108	995288:167495:166029	169	184	16	0	0	5	5	1	CGQPVVPVPVIQEIHR
39.m00350	144	TgTwinScan_1643	127	995288:167495:166029	188	231	44	1	1	27	7	5	IIEVPQVDVVDAVRPKVYNQGVEHEVPVMQINADHEDFDVEQIK
39.m00350	221	TgTwinScan_1643	204	995288:167495:166029	265	280	16	0	0	12	6	2	YVGKQEEIEVEVPQVK
39.m00350	284	TgTwinScan_1643	267	995288:167495:166029	328	352	25	8	5	31	6	5	FVPVFDVSLECPAPLIVPYPMQAVK
39.m00350	284	TgTwinScan_1643	267	Various|TgEST_95052909|EST|2003.05.20|Pa	39	63	25	8	5	31	6	5	FVPVFDVSLECPAPLIVPYPMQAVK
39.m00350	317	TgTwinScan_1643	300	995288:167495:166029	361	383	23	4	3	36	9	4	KEVPEAAITEQGFDIVSPPGTLR
39.m00350	317	TgTwinScan_1643	300	Various|TgEST_95052909|EST|2003.05.20|Pa	72	94	23	4	3	36	9	4	KEVPEAAITEQGFDIVSPPGTLR
39.m00350	347	TgTwinScan_1643	330	995288:167495:166029	391	414	24	0	0	2	2	1	AHHQFAEENAALCGAGTACGAPQK
39.m00350	347	TgTwinScan_1643	330	Various|TgEST_95052909|EST|2003.05.20|Pa	102	125	24	0	0	2	2	1	AHHQFAEENAALCGAGTACGAPQK
39.m00350	404	TgTwinScan_1643	387	995288:167495:166029	448	473	26	0	0	2	2	2	VGTESQVPRPAATDEQAEGSADAGDK
39.m00350	404	TgTwinScan_1643	387	Various|TgEST_95052909|EST|2003.05.20|Pa	159	184	26	0	0	2	2	2	VGTESQVPRPAATDEQAEGSADAGDK
39.m00367	22			995288:341777:343885	97	114	18	0	0	3	3	1	SLAGSEEKPSSGSVPSAR
39.m00367	164	TgTwinScan_1663	22	995288:341777:343885	239	290	52	0	0	16	7	4	GNLVVQNVSSVEEVLALLEDENSPFSLQLQDVELRVGPNQVAGLGAAIPDLR
39.m00367	276	TgTwinScan_1663	134	995288:341777:343885	351	364	14	0	0	4	2	2	APIAGALRPATSLA
39.m00367	321	TgTwinScan_1663	179	995288:341777:343885	396	426	31	0	0	6	3	1	AAVATASGAQRPAEANEALHAQEQSQSLMAR
39.m00367	361	TgTwinScan_1663	219	995288:341777:343885	436	451	16	0	0	8	6	1	SLLANEGVVPAADATK
41.m00004	466	TgTwinScan_2506	243	995360:230863:230537	43	65	23	1	1	2	1	1	IAANILAQTAGVPSIPWSGDSLK
41.m00004	806	TgTwinScan_2506	583	995360:228646:227915	162	174	13	0	0	1	1	1	TPIEYLVQLLEDK
41.m00004	1287	TgTwinScan_2506	1064	995360:226201:225200	133	155	23	1	1	1	1	1	SGTASAGIDLLSHLFGDGSVSLK
41.m00004	1533	TgTwinScan_2506	1310	995360:224933:223221	71	95	25	1	1	0	0	1	GEVSPSSPSTGPGAASAQGASSTSK
41.m00004	1715	TgTwinScan_2506	1492	995360:224933:223221	253	269	17	1	1	0	0	1	ASEDVPHVLTGDPIAQR
41.m00004	1715	TgTwinScan_2506	1492	Various|TgEST_95057472|EST|2003.05.20|Pa	120	136	17	1	1	0	0	1	ASEDVPHVLTGDPIAQR
41.m00004	1784	TgTwinScan_2506	1561	Various|TgEST_95057472|EST|2003.05.20|Pa	189	200	12	0	0	1	1	1	REPPEAEGLLGR
41.m00004	2026	TgTwinScan_2506	1803	995360:223131:221809	123	138	16	1	1	0	0	1	IKVEWNDASNPSLGFK
41.m00004	2026	TgTwinScan_2506	1803	Various|TgEST_95057472|EST|2003.05.20|Pa	431	446	16	1	1	0	0	1	IKVEWNDASNPSLGFK
41.m00004	2138	TgTwinScan_2506	1915	995360:223131:221809	235	247	13	0	0	1	1	1	GPLLLTGYQALNK
41.m00004	2138	TgTwinScan_2506	1915	Various|TgEST_95057472|EST|2003.05.20|Pa	543	555	13	0	0	1	1	1	GPLLLTGYQALNK
41.m00004	2320	TgTwinScan_2506	2097	995360:221432:220935	25	47	23	0	0	1	1	1	TAQAINDFNRGENLPLIIFANWR
41.m00004	2320	TgTwinScan_2506	2097	Various|TgEST_95057472|EST|2003.05.20|Pa	725	747	23	0	0	1	1	1	TAQAINDFNRGENLPLIIFANWR
41.m00006	43	TgTwinScan_2622	43	995360:1251204:1250875	57	81	25	5	3	2	1	1	LSQMEPLLQMDYSFPSTIVLVGVPK
41.m00006	393	TgTwinScan_2622	393	995360:1246501:1246007	121	135	15	2	2	0	0	1	FEWSPTENIISVWIK
41.m00006	393	TgTwinScan_2622	393	Various|TgEST_95055358|EST|2003.05.20|Pa	20	34	15	2	2	0	0	1	FEWSPTENIISVWIK
41.m00008	235	TgTwinScan_2492	235	995360:87726:87965	13	28	16	1	1	0	0	1	KLDFPLTQLYEMDNSK
41.m00014	332	TgTwinScan_2526	332	995360:396200:396625	38	53	16	0	0	1	1	1	GAPVIVNPLVEPVHAL
41.m00021	9	TgTwinScan_2591	9	995360:947680:948678	84	120	37	3	3	18	7	5	APLTEQNAPQDVEAVKPDVIENAAETANEESAAPTLK
41.m00021	68	TgTwinScan_2591	68	995360:947680:948678	143	154	12	1	1	4	3	1	EITTNTLHMGWK
41.m00021	105	TgTwinScan_2591	105	995360:948552:949451	22	45	24	10	5	80	10	5	FVPSVQVVDLPLDLVYTVPEVKTR
41.m00021	105	TgTwinScan_2591	105	Various|TgEST_100112995|EST|2003.05.20|P	12	35	24	10	5	80	10	5	FVPSVQVVDLPLDLVYTVPEVKTR
41.m00021	144	TgTwinScan_2591	144	995360:948552:949451	61	107	47	1	1	10	4	5	LVPREFPVDTPFVVPQYQDVSVPVVMSQTFVPELQETSRVVQVPVAR
41.m00021	231	TgTwinScan_2591	231	995360:948552:949451	148	160	13	0	0	1	1	1	QLSVEMNPHLEAL
41.m00021	231	TgTwinScan_2591	231	Various|TgEST_100112995|EST|2003.05.20|P	138	184	47	3	3	9	5	3	QLSVEMNPHLEALNQFNAQQAQVMNNVVARAQELATQMDCPVPSREK
41.m00021	261	TgTwinScan_2591	261	995360:949511:950008	19	35	17	0	0	3	3	1	AQELATQMDCPVPSREK
41.m00021	347	TgTwinScan_2591	347	995360:949564:950544	244	265	22	0	0	14	5	3	DLNGGRLESFPSGNAGIPMIFR
41.m00021	347	TgTwinScan_2591	347	Various|TgEST_100112995|EST|2003.05.20|P	254	275	22	0	0	14	5	3	DLNGGRLESFPSGNAGIPMIFR
41.m00027	617	TgTwinScan_2646	417	995360:1455359:1455784	74	90	17	0	0	2	2	1	LTFEGLQGEPDPVMNTK
41.m00031	392	TgTwinScan_2590	392	995360:938551:938015	126	151	26	6	5	3	2	1	SSNTLVVPANAADITSMVTQALTIFK
41.m00031	427	TgTwinScan_2590	427	995360:937799:937566	64	77	14	1	1	0	0	1	AAPAPPSPATPSRK
41.m00036	3	TgTwinScan_2537	3	995360:474395:474108	55	71	17	7	6	5	4	1	EIVHIQAGQCGNQIGAK
41.m00036	36	TgTwinScan_2537	36	995360:473482:472325	24	46	23	9	8	23	8	3	YTGDSDLQLERINVFYNEATGGR
41.m00036	63	TgTwinScan_2537	63	995360:473482:472325	51	201	151	245	10	382	11	64	AILMDLEPGTMDSVRAGPFGQLFRPDNFVFGQTGAGNNWAKGHYTEGAELIDSVLDVVRKEAEGCDCLQGFQITHSLGGGTGSGMGTLLISKVREEYPDRIMETFSVFPSPKVSDTVVEPYNATLSVHQLVENADEVQVIDNEALYDICFR
41.m00036	63	TgTwinScan_2537	63	Various|TgEST_95060489|EST|2003.05.20|Pa	170	320	151	249	10	382	11	65	AILMDLEPGTMDSVRAGPFGQLFRPDNFVFGQTGAGNNWAKGHYTEGAELIDSVLDVVRKEAEGCDCLQGFQITHSLGGGTGSGMGTLLISKVREEYPDRIMETFSVFPSPKVSDTVVEPYNATLSVHQLVENADEVQVIDNEALYDICFR
41.m00036	216	TgTwinScan_2537	216	995360:473482:472325	204	229	26	23	8	28	10	8	KLTTPTYGDLNHLVSAAMSGVTCSLR
41.m00036	283	TgTwinScan_2537	283	995360:473482:472325	271	285	15	4	4	15	5	1	ALTVPELTQQMFDAK
41.m00036	325	TgTwinScan_2537	325	995360:473482:472325	313	338	26	17	7	23	7	2	EVDEQMLNVQNKNSSYFVEWIPNNMK
41.m00036	363	TgTwinScan_2537	363	995360:473482:472325	351	367	17	37	6	118	6	2	MSVTFVGNSTAIQEMFK
41.m00036	398	TgTwinScan_2537	398	995360:472311:472012	40	65	26	0	0	2	1	2	YTGEGMDEMEFTEAESNMNDLVSEYQ
41.m01266	75	TgTwinScan_2480	75	995360:10728:11153	90	110	21	1	1	0	0	1	STGGEETTGAPGFATDFEAVK
41.m01266	250	TgTwinScan_2480	250	995360:12424:13125	146	166	21	0	0	1	1	1	VYTTLTSPVVQSPIVVGTPGK
41.m01272	18	TgTwinScan_2487	18	995360:60829:60320	130	155	26	0	0	3	3	1	APASGNAVYVTSTFPTAPPTASYSSR
41.m01272	128	TgTwinScan_2487	128	995360:60300:58888	175	192	18	0	0	11	7	2	DLPFLYVPLDPRERYASL
41.m01274	4	TgTwinScan_2489	33	995360:72731:73936	72	97	26	8	5	9	7	2	SVGRNVQAPAGVADASQEAGDVVEER
41.m01274	4	TgTwinScan_2489	33	Various|TgEST_95059158|EST|2003.05.20|Pa	356	381	26	8	5	9	7	2	SVGRNVQAPAGVADASQEAGDVVEER
41.m01274	188	TgTwinScan_2489	217	995360:72731:73936	256	280	25	5	4	4	4	3	RVATVDAGANALFIGGGGLNGQFAK
41.m01274	188	TgTwinScan_2489	217	Various|TgEST_100121402|EST|2003.05.20|P	90	114	25	5	4	4	4	3	RVATVDAGANALFIGGGGLNGQFAK
41.m01274	188	TgTwinScan_2489	217	Various|TgEST_95059158|EST|2003.05.20|Pa	1555	1579	25	5	4	4	4	3	RVATVDAGANALFIGGGGLNGQFAK
41.m01274	188	TgTwinScan_2489	217	Various|TgEST_95059743|EST|2003.05.20|Pa	130	154	25	5	4	4	4	3	RVATVDAGANALFIGGGGLNGQFAK
41.m01274	252	TgTwinScan_2489	281	995360:72731:73936	320	334	15	11	8	18	8	2	LVELDTGVASPVFAR
41.m01274	252	TgTwinScan_2489	281	Various|TgEST_100112127|EST|2003.05.20|P	9	35	27	12	8	18	8	3	LVELDTGVASPVFARSFGFVPVVPGLM
41.m01274	252	TgTwinScan_2489	281	Various|TgEST_95059158|EST|2003.05.20|Pa	1619	1645	27	12	8	18	8	3	LVELDTGVASPVFARSFGFVPVVPGLM
41.m01274	252	TgTwinScan_2489	281	Various|TgEST_95059743|EST|2003.05.20|Pa	194	220	27	12	8	18	8	3	LVELDTGVASPVFARSFGFVPVVPGLM
41.m01301	41	TgTwinScan_2525	41	995360:387932:388312	68	82	15	4	1	0	0	1	SGYDGQPVTSEQLIK
41.m01301	114	TgTwinScan_2525	114	995360:388412:389425	232	246	15	1	1	0	0	1	YILDVVDKPTPLHQF
41.m01301	136	TgTwinScan_2525	136	995360:389444:389611	32	53	22	1	1	0	0	1	WTWDHTYSEAYEDKPSAEASPK
41.m01315	571	TgTwinScan_2541	571	995360:529035:528328	212	233	22	1	1	8	4	1	AATTGGAISATILNNAESVILK
41.m01315	699	TgTwinScan_2541	699	995360:527299:526517	109	128	20	1	1	0	0	1	NVTCSEAQGDSSGSSSVSGK
41.m01315	728	TgTwinScan_2541	728	995360:527299:526517	138	170	33	0	0	1	1	1	INFQVPGSQTLTLKGEENPLPDLSGKPDTVFIK
41.m01315	1029	TgTwinScan_2541	1021	995360:523360:523064	64	77	14	0	0	4	1	1	RIDLVPIEFLDNLK
41.m01323	102	TgTwinScan_2552	226	995360:627054:629549	118	136	19	0	0	1	1	1	DSGSPETAGEGENVPVSGK
41.m01323	497	TgTwinScan_2552	621	995360:627054:629549	513	534	22	0	0	1	1	1	AVGNCRDPELLVPTLEEHCDAW
41.m01323	645	TgTwinScan_2552	769	995360:627054:629549	661	675	15	0	0	1	1	1	SREEVAQAVVDSLLK
41.m01323	834	TgTwinScan_2552	958	995360:630177:630749	54	66	13	0	0	2	2	1	NSFAEETFSHLMR
41.m01331	310	TgTwinScan_2566	284	995360:744990:745319	55	72	18	2	2	0	0	1	FANLADMFVNDAFGTAHR
41.m01331	539	TgTwinScan_2566	513	995360:747344:747802	114	137	24	2	2	0	0	1	LGLSNEFSHVSTGGGASLELLEGK
41.m01354	272			995360:1000736:997557	303	323	21	1	1	1	1	1	TGNSLFEEGEDFQSFPDMAAR
41.m01354	392	TgTwinScan_2598	104	995360:1000736:997557	423	434	12	3	2	0	0	1	SAASSLGSAHAR
41.m01354	540	TgTwinScan_2598	252	995360:1000736:997557	571	586	16	0	0	1	1	1	DAPLDPSEAAEWMDTR
41.m01354	656	TgTwinScan_2598	368	995360:1000736:997557	687	708	22	3	3	3	3	1	GESSLFFPEVSPGEAVFPFATR
41.m01358	167	TgTwinScan_2602	167	995360:1041433:1041218	18	30	13	1	1	0	0	1	SQQEFELLLQEER
41.m01358	376	TgTwinScan_2602	376	995360:1037982:1037590	56	70	15	3	3	0	0	1	GVEMTESGLRDFFQK
41.m01376	115	TgTwinScan_2626	134	995360:1290236:1290637	30	53	24	1	1	0	0	1	ALPPTSPAPTAAQVAASPSADSEK
41.m01383	59	TgTwinScan_2634	59	995360:1350739:1351161	61	84	24	13	10	11	8	3	NADMPEDLQQDAIDCANQALEKYN
41.m01383	59	TgTwinScan_2634	59	Various|TgEST_100120834|EST|2003.05.20|P	68	91	24	13	10	11	8	3	NADMPEDLQQDAIDCANQALEKYN
41.m01386	6	TgTwinScan_2637	6	995360:1363217:1362471	26	47	22	6	6	12	6	1	EGGQSGAASILGAEAFPELLSK
41.m01386	95	TgTwinScan_2637	95	995360:1363217:1362471	115	141	27	10	4	2	2	5	INTQYSNMVSDSFPEGGFSDAPRFSSN
41.m01386	125	TgTwinScan_2637	125	995360:1363217:1362471	145	157	13	2	2	1	1	1	LLAYHHGLYSPEK
41.m01386	227	TgTwinScan_2637	227	995360:1361805:1361602	55	67	13	3	2	2	2	1	HKPYIGAPDLQYS
41.m01386	227	TgTwinScan_2637	227	Various|TgEST_100118506|EST|2003.05.20|P	49	61	13	3	2	2	2	1	HKPYIGAPDLQYS
41.m01387	201	TgTwinScan_2638	86	995360:1367982:1368326	82	94	13	7	4	4	4	2	RLIDLHSPSDVVK
41.m01387	201	TgTwinScan_2638	86	Various|TgEST_95059210|EST|2003.05.20|Pa	174	186	13	7	4	4	4	2	RLIDLHSPSDVVK
41.m01391	1257	TgTwinScan_2641	603	995360:1418835:1411849	1409	1445	37	0	0	1	1	1	GTLEDQIEHTGFLSSSPTGAGGLEATLPGFVLGGAGR
41.m01391	1494	TgTwinScan_2641	840	995360:1418835:1411849	1646	1673	28	0	0	1	1	1	AVPVSAAGAESLRPAFGATVGALDDEEK
41.m02358	64	TgTwinScan_2521	133	Various|TgEST_95056906|EST|2003.05.20|Pa	1	29	29	1	1	0	0	1	AEDGSILLSRPLESFELLVDHLLELEPLK
41.m03144	78	TgTwinScan_2512	78	995360:282599:281925	129	147	19	7	1	8	7	1	CGSTTITDVYEPTEEGLDK
41.m03144	78	TgTwinScan_2512	78	Various|TgEST_95058674|EST|2003.05.20|Pa	52	70	19	7	1	8	7	1	CGSTTITDVYEPTEEGLDK
41.m03144	119	TgTwinScan_2512	119	995360:282599:281925	170	183	14	9	4	11	7	1	DPGYQAPIDESLVK
41.m03144	119	TgTwinScan_2512	119	Various|TgEST_95058674|EST|2003.05.20|Pa	93	106	14	9	4	11	7	1	DPGYQAPIDESLVK
42.m00006	475	TgTwinScan_5573	347	995361:3397267:3397677	26	48	23	1	1	5	4	1	LDIPWLMTLGEEEALVNPSASVR
42.m00008	193	TgTwinScan_5315	193	995361:1369665:1370834	105	116	12	1	1	0	0	1	GVSEETTTGVHR
42.m00008	333	TgTwinScan_5315	333	995361:1369665:1370834	245	272	28	2	2	0	0	1	NNAIVGNIGHFDNEVDMAGLLAWPGIQK
42.m00008	333	TgTwinScan_5315	333	Various|TgEST_100120645|EST|2003.05.20|P	81	108	28	2	2	0	0	1	NNAIVGNIGHFDNEVDMAGLLAWPGIQK
42.m00009	436	TgTwinScan_5440	312	995361:2264482:2265066	87	106	20	3	2	0	0	2	DLRDHDVDVVTLGQYLRPTK
42.m00009	436	TgTwinScan_5440	312	Various|TgEST_95054366|EST|2003.05.20|Pa	435	454	20	3	2	0	0	2	DLRDHDVDVVTLGQYLRPTK
42.m00014	202	TgTwinScan_5514	202	995361:2880001:2881287	179	198	20	0	0	1	1	1	FGDFFPGTGDVTDVGASQGK
42.m00014	415	TgTwinScan_5514	415	995361:2880001:2881287	392	406	15	3	3	4	4	1	AAGATAHTAANAPYR
42.m00015	24	TgTwinScan_5534	24	995361:3051032:3051301	63	86	24	0	0	19	9	6	AEFSGVVNQGPVDVPFSGKPLDER
42.m00015	24	TgTwinScan_5534	24	Various|TgEST_100121369|EST|2003.05.20|P	64	113	50	0	0	27	10	8	AEFSGVVNQGPVDVPFSGKPLDERAVGGKGEHTPPLPDERQQEPEEPVSQ
42.m00015	24	TgTwinScan_5534	24	Various|TgEST_100121375|EST|2003.05.20|P	139	188	50	0	0	27	10	8	AEFSGVVNQGPVDVPFSGKPLDERAVGGKGEHTPPLPDERQQEPEEPVSQ
42.m00015	24	TgTwinScan_5534	24	Various|TgEST_100121376|EST|2003.05.20|P	57	80	24	0	0	19	9	6	AEFSGVVNQGPVDVPFSGKPLDER
42.m00015	24	TgTwinScan_5534	24	Various|TgEST_95060727|EST|2003.05.20|Pa	57	106	50	0	0	27	10	8	AEFSGVVNQGPVDVPFSGKPLDERAVGGKGEHTPPLPDERQQEPEEPVSQ
42.m00015	53	TgTwinScan_5534	53	995361:3051498:3051947	17	37	21	0	0	1	1	1	GEHTPPLPDERQQEPEEPVSQ
42.m00015	53	TgTwinScan_5534	53	Various|TgEST_100121370|EST|2003.05.20|P	138	158	21	0	0	1	1	1	GEHTPPLPDERQQEPEEPVSQ
42.m00015	53	TgTwinScan_5534	53	Various|TgEST_100121376|EST|2003.05.20|P	166	186	21	0	0	1	1	1	GEHTPPLPDERQQEPEEPVSQ
42.m00024	236			Various|TgEST_95057938|EST|2003.05.20|Pa	79	97	19	0	0	1	1	1	DPEQNPLVIFPEGTTTNGR
42.m00025	69	TgTwinScan_5207	69	995361:480849:481127	38	57	20	0	0	1	1	1	FFGRLPEDVTEDSLRDVVLQ
42.m00026	689	TgTwinScan_5206	689	995361:471540:470830	129	142	14	0	0	1	1	1	DLLLSQVIETDPAK
42.m00026	799	TgTwinScan_5206	791	995361:470165:469896	6	21	16	0	0	1	1	1	EVRPDPLDAPATFEVL
42.m00026	1243	TgTwinScan_5206	1235	995361:468362:467904	56	71	16	0	0	6	5	1	VLLVLETTPLYLDNPK
42.m00026	1385	TgTwinScan_5206	1377	995361:467254:466406	34	62	29	1	1	11	6	3	ATLLVAYPASIRYLPLSEPVNVVDAVDKL
42.m00026	1418	TgTwinScan_5206	1410	995361:467254:466406	67	79	13	1	1	3	3	1	AIDAVQQHLGQVR
42.m00026	1798	TgTwinScan_5206	1790	995361:465778:465170	44	62	19	0	0	2	2	1	QQAWAFATLAHNSLNSATR
42.m00026	1863	TgTwinScan_5206	1855	995361:465778:465170	109	124	16	0	0	1	1	1	TPIYTAIDRPYLFNPF
42.m00026	1863	TgTwinScan_5206	1855	Various|TgEST_95052962|EST|2003.05.20|Pa	92	107	16	0	0	1	1	1	TPIYTAIDRPYLFNPF
42.m00037	1	TgTwinScan_5318	1	995361:1385242:1384709	92	115	24	0	0	2	2	2	ATDLAFSKMSIQVSNNQDFQHILR
42.m00037	1	TgTwinScan_5318	1	Various|TgEST_100120321|EST|2003.05.20|P	30	53	24	0	0	2	2	2	ATDLAFSKMSIQVSNNQDFQHILR
42.m00037	1	TgTwinScan_5318	1	Various|TgEST_95059883|EST|2003.05.20|Pa	75	98	24	0	0	2	2	2	ATDLAFSKMSIQVSNNQDFQHILR
42.m00037	57	TgTwinScan_5318	57	995361:1385242:1384709	156	167	12	4	4	5	4	1	RAGELTADEISK
42.m00037	57	TgTwinScan_5318	57	Various|TgEST_95059883|EST|2003.05.20|Pa	139	162	24	6	6	7	4	2	RAGELTADEISKVVAIASTPQQFK
42.m00037	69	TgTwinScan_5318	69	995361:1384044:1383697	28	39	12	1	1	2	2	1	VVAIASTPQQFK
42.m00037	99	TgTwinScan_5318	99	995361:1384044:1383697	58	74	17	2	2	0	0	1	HVVANGLDTVWREDLER
42.m00037	99	TgTwinScan_5318	99	Various|TgEST_100120321|EST|2003.05.20|P	120	136	17	2	2	0	0	1	HVVANGLDTVWREDLER
42.m00037	99	TgTwinScan_5318	99	Various|TgEST_95059883|EST|2003.05.20|Pa	181	197	17	2	2	0	0	1	HVVANGLDTVWREDLER
42.m00038	130	TgTwinScan_5316	130	995361:1374914:1374444	55	95	41	0	0	2	1	2	VFDATFPLTLPDVVDAEVRGLTLEGVIDAISSDGNLSEEAK
42.m00045	65	TgTwinScan_5379	65	995361:1810341:1811441	109	124	16	1	1	0	0	1	TLNLTPDATTLTDEQK
42.m00046	104	TgTwinScan_5381	104	995361:1819592:1819810	48	60	13	2	1	1	1	1	VLLEQVPAGGFDK
42.m00048	165	TgTwinScan_5405	165	995361:2002036:2002977	214	231	18	1	1	2	2	1	WSNTPLSGPGVLAYIEPK
42.m00048	165	TgTwinScan_5405	165	Various|TgEST_100111489|EST|2003.05.20|P	1	18	18	1	1	2	2	1	WSNTPLSGPGVLAYIEPK
42.m00051	109			Various|TgEST_100121166|EST|2003.05.20|P	92	127	36	9	6	29	8	5	YRVPNGELAFGTVRIPSTAIPLLIVIGPNGEEAGRM
42.m00051	123			995361:1884858:1884619	13	34	22	8	6	24	8	4	IPSTAIPLLIVIGPNGEEAGRM
42.m00051	123			Various|TgEST_100113995|EST|2003.05.20|P	3229	3250	22	8	6	24	8	4	IPSTAIPLLIVIGPNGEEAGRM
42.m00060	344	TgTwinScan_5348	344	995361:1617034:1615868	358	369	12	0	0	2	2	1	SRGDVCSAIGCK
42.m00060	511			995361:1614609:1614238	92	103	12	0	0	1	1	1	SAELHPVCLANK
42.m00065	43	TgTwinScan_5412	43	995361:2050482:2050901	65	81	17	0	0	1	1	1	NQLLLTLSSPSEAIYVR
42.m00065	117	TgTwinScan_5412	123	995361:2051858:2052382	56	104	49	9	6	22	6	2	SPEDDSGCCTAEVLGVEVVPVSMLDKESAATALQELLQQGAGATDEWTK
42.m00065	117	TgTwinScan_5412	123	Various|TgEST_100118417|EST|2003.05.20|P	3189	3237	49	9	6	22	6	2	SPEDDSGCCTAEVLGVEVVPVSMLDKESAATALQELLQQGAGATDEWTK
42.m00065	168	TgTwinScan_5412	174	Various|TgEST_100118417|EST|2003.05.20|P	3240	3252	13	3	1	13	7	1	TLLGQELLSSVIR
42.m00068	1018	TgTwinScan_5421	323	995361:2103013:2103951	128	146	19	0	0	1	1	1	LTAPAVSPVHGNNPAWKIL
42.m00068	1065	TgTwinScan_5421	370	995361:2103013:2103951	175	187	13	2	1	1	1	2	YLPLYGFIPRPVT
42.m00068	1065	TgTwinScan_5421	370	Various|TgEST_95056232|EST|2003.05.20|Pa	3	15	13	2	1	1	1	2	YLPLYGFIPRPVT
42.m00069	215	TgTwinScan_5441	129	995361:2268260:2268610	63	83	21	1	1	0	0	1	SSLVIEVKPADAETSLDEISK
42.m00069	215	TgTwinScan_5441	129	Various|TgEST_100119896|EST|2003.05.20|P	26	46	21	1	1	0	0	1	SSLVIEVKPADAETSLDEISK
42.m00069	263	TgTwinScan_5441	177	Various|TgEST_100119896|EST|2003.05.20|P	74	106	33	7	5	0	0	1	LQLCCTILDDIVNTNEIVDQIEALGMTQEQLEK
42.m00070	45	TgTwinScan_5457	62	Various|TgEST_95059074|EST|2003.05.20|Pa	98	117	20	0	0	2	1	2	GGHSVECPPPGSPIPQTTTF
42.m00070	68	TgTwinScan_5457	85	995361:2393148:2393468	35	66	32	0	0	5	3	4	AAPALQPRMMYPSTDALTIPAGHQQMMYFNPA
42.m00070	68	TgTwinScan_5457	85	Various|TgEST_95059074|EST|2003.05.20|Pa	121	152	32	0	0	5	3	4	AAPALQPRMMYPSTDALTIPAGHQQMMYFNPA
42.m00070	114	TgTwinScan_5457	131	995361:2393148:2393468	81	99	19	1	1	21	8	3	EGYPVVYPYVPMTLPIETK
42.m00070	114	TgTwinScan_5457	131	Various|TgEST_95059074|EST|2003.05.20|Pa	167	185	19	1	1	21	8	3	EGYPVVYPYVPMTLPIETK
42.m00084	101	TgTwinScan_5519	101	995361:2929535:2929999	59	73	15	1	1	2	2	1	ALVTVWAGHLSDECK
42.m00084	101	TgTwinScan_5519	101	Various|TgEST_95059910|EST|2003.05.20|Pa	137	151	15	1	1	2	2	1	ALVTVWAGHLSDECK
42.m00084	304	TgTwinScan_5519	304	995361:2930367:2931071	149	169	21	1	1	4	3	1	ITPMGGFPHYGTVNNDFLLLK
42.m00084	304	TgTwinScan_5519	304	Various|TgEST_95059910|EST|2003.05.20|Pa	340	360	21	1	1	4	3	1	ITPMGGFPHYGTVNNDFLLLK
42.m00093	40			995361:2779806:2778022	125	156	32	4	3	0	0	3	TETPADTPEPPSPLLAPERLFDFPGPATSLSR
42.m00093	138			995361:2779806:2778022	223	243	21	2	2	0	0	1	GVVPVGMAGMSSFGVSGPGEK
42.m00093	192	TgTwinScan_5499	20	995361:2779806:2778022	277	295	19	2	2	0	0	1	EQQGVVDTPGNESAFAFSR
42.m00093	239	TgTwinScan_5499	67	995361:2779806:2778022	324	350	27	2	2	0	0	1	TGAQHGPSEASGLYTPQDRLPQEAQIR
42.m00093	521	TgTwinScan_5499	349	995361:2777930:2777661	49	70	22	1	1	0	0	1	RSQVDVYGEDGLLWGQEVENEK
42.m00093	565	TgTwinScan_5499	393	995361:2777354:2776770	119	140	22	10	6	0	0	2	LAAEALTQQLTDAHQEIATLRK
42.m00093	618	TgTwinScan_5499	446	995361:2777354:2776770	172	183	12	2	2	0	0	1	EAAVDSLISQGK
42.m00093	972	TgTwinScan_5499	758	995361:2770751:2770560	16	31	16	2	2	0	0	1	EGQTPEPQAFDNLITR
42.m00093	972	TgTwinScan_5499	758	Various|TgEST_100112671|EST|2003.05.20|P	3261	3276	16	2	2	0	0	1	EGQTPEPQAFDNLITR
42.m00093	994			Various|TgEST_100112671|EST|2003.05.20|P	3283	3301	19	4	4	0	0	2	DGLRDVTPEEQELLDMINR
42.m00093	1019			Various|TgEST_100112671|EST|2003.05.20|P	3308	3320	13	2	2	0	0	2	KIHQTVTELADHT
42.m00098	59	TgTwinScan_5577	30	995361:3430086:3430250	28	41	14	0	0	1	1	1	ALQGVGQLIGEVLK
42.m00098	179	TgTwinScan_3231	250	995299:245841:245494	78	89	12	1	1	0	0	1	GVLLYGPPGTGK
42.m00098	179	TgTwinScan_5577	150	995361:3431098:3431718	144	155	12	1	1	0	0	1	GVLLYGPPGTGK
42.m00098	179	TgTwinScan_5577	150	Various|TgEST_100120877|EST|2003.05.20|P	149	160	12	1	1	0	0	1	GVLLYGPPGTGK
42.m00098	266	TgTwinScan_5577	237	Various|TgEST_100113428|EST|2003.05.20|P	18	36	19	3	3	2	1	1	TLMELLNQLDGFDELGAVK
42.m00103	185	TgTwinScan_5555	185	995361:3221617:3221201	88	106	19	0	0	8	6	1	TGEQLTVPATTFPTFSFSK
42.m00103	185	TgTwinScan_5555	185	Various|TgEST_100121001|EST|2003.05.20|P	101	119	19	0	0	8	6	1	TGEQLTVPATTFPTFSFSK
42.m00111	116	TgTwinScan_5602	116	995361:3623858:3623418	57	85	29	4	4	10	6	2	VLNSYWVGQDAVYKYYEVILVDPAHNAIR
42.m00111	116	TgTwinScan_5602	116	Various|TgEST_95059768|EST|2003.05.20|Pa	148	176	29	4	4	10	6	2	VLNSYWVGQDAVYKYYEVILVDPAHNAIR
42.m00113	89			995361:883076:884803	167	202	36	0	0	1	1	1	LSSSPLPVSPLRGSPPLQESPSLSAASSVSAARSEV
42.m00116	9	TgTwinScan_5297	9	995361:1224381:1223971	39	56	18	2	1	4	1	1	EGVDLENVATVELLEELK
42.m00116	9	TgTwinScan_5297	9	Various|TgEST_100121258|EST|2003.05.20|P	66	83	18	2	1	4	1	1	EGVDLENVATVELLEELK
42.m00116	59	TgTwinScan_5297	59	995361:1224381:1223971	89	102	14	0	0	1	1	1	SHCLCHLSTGDMLR
42.m00116	59	TgTwinScan_5297	59	Various|TgEST_100121258|EST|2003.05.20|P	116	129	14	0	0	1	1	1	SHCLCHLSTGDMLR
42.m00116	87	TgTwinScan_5297	87	995361:1223429:1223250	3	23	21	2	1	0	0	1	AKLDAGELVSDEIVLGLIDEK
42.m00116	87	TgTwinScan_5297	87	Various|TgEST_100121258|EST|2003.05.20|P	144	164	21	2	1	0	0	1	AKLDAGELVSDEIVLGLIDEK
42.m00116	125	TgTwinScan_5297	125	Various|TgEST_100121258|EST|2003.05.20|P	182	194	13	2	2	3	2	1	NEAQAAGLDNLLK
42.m00116	143	TgTwinScan_5297	143	995361:1222667:1221966	56	72	17	1	1	2	1	1	LDGVLYFDVPDNILVER
42.m00116	143	TgTwinScan_5297	143	Various|TgEST_100121258|EST|2003.05.20|P	200	216	17	1	1	2	1	1	LDGVLYFDVPDNILVER
42.m00116	182	TgTwinScan_5297	182	Various|TgEST_100121258|EST|2003.05.20|P	239	253	15	1	1	0	0	1	VAGLDDVTGEPLHHR
42.m00117	120	TgTwinScan_5429	120	995361:2165753:2164323	171	204	34	0	0	1	1	1	YTPPNTTYNTPAGGQGEIPGNAAGNAQGGVYNAR
42.m00117	292	TgTwinScan_5429	292	995361:2165753:2164323	343	363	21	0	0	4	4	1	MLQDGPPPLPQAAAGGGSGYR
42.m00117	524	TgTwinScan_5429	524	995361:2163751:2162642	159	177	19	0	0	1	1	1	ADMIEDYLVDDDFPAVSIH
42.m00117	562	TgTwinScan_5429	562	995361:2163751:2162642	197	233	37	0	0	2	2	2	CPILVATDVAARGLDISNVTHVINFDLPTNIDDYVHR
42.m00117	562	TgTwinScan_5429	562	Various|TgEST_95053240|EST|2003.05.20|Pa	27	63	37	0	0	2	2	2	CPILVATDVAARGLDISNVTHVINFDLPTNIDDYVHR
42.m00117	605	TgTwinScan_5429	605	995361:2163751:2162642	240	259	20	3	3	3	3	1	AGNLGLATSFVNESNKPILR
42.m00117	605	TgTwinScan_5429	605	Various|TgEST_95053240|EST|2003.05.20|Pa	70	89	20	3	3	3	3	1	AGNLGLATSFVNESNKPILR
42.m00117	635	TgTwinScan_5429	635	995361:2163751:2162642	270	289	20	0	0	2	1	1	QDIPSFLPPLVLSCTSSSSR
42.m00117	635	TgTwinScan_5429	635	Various|TgEST_95053240|EST|2003.05.20|Pa	100	119	20	0	0	2	1	1	QDIPSFLPPLVLSCTSSSSR
42.m00123	133	TgTwinScan_5494	133	995361:2729212:2729742	142	166	25	1	1	0	0	1	VGVVLSGGQAAGGHNVICGIFDYVK
42.m00123	470	TgTwinScan_5494	470	995361:2732756:2732968	40	65	26	1	1	0	0	1	SGYPSDFDATYCYGLGNVAGALIQNK
42.m00123	505			995361:2733431:2734678	36	47	12	1	1	0	0	1	DMSSSSNPLDWK
42.m00123	624	TgTwinScan_5494	624	995361:2733431:2734678	236	268	33	1	1	1	1	1	ETAVVAGAAAHPGAEACNAHIQALFPALGAEAK
42.m00125	108	TgTwinScan_5495	108	995361:2743373:2743936	151	171	21	4	4	5	5	2	NVTCHLSPCFEQVKEGDIVTA
42.m00125	108	TgTwinScan_5495	108	Various|TgEST_100119253|EST|2003.05.20|P	638	658	21	4	4	5	5	2	NVTCHLSPCFEQVKEGDIVTA
42.m00125	108	TgTwinScan_5495	108	Various|TgEST_95059979|EST|2003.05.20|Pa	163	191	29	5	5	8	7	3	NVTCHLSPCFEQVKEGDIVTAGQCRPLSK
42.m00128	331	TgTwinScan_5444	275	995361:2291030:2290509	92	108	17	0	0	1	1	1	VGQTLVVTPLAALLQWK
42.m00128	1071	TgTwinScan_5444	1015	995361:2290025:2287566	728	747	20	1	1	0	0	1	ETSDASPSEASTNLALCDAR
42.m00128	1587	TgTwinScan_5444	1574	995361:2283093:2282653	66	84	19	0	0	3	2	1	IFLMDPWWNPAAEMQAIQR
42.m03275	110	TgTwinScan_5156	110	995361:61839:61201	97	119	23	0	0	1	1	1	LVYEQLLVTLQQQLGDQPDEVLK
42.m03275	291	TgTwinScan_5156	291	995361:61056:58588	301	313	13	0	0	1	1	1	EILSILPTPDIQK
42.m03275	354	TgTwinScan_5156	354	995361:61056:58588	364	381	18	2	2	2	2	1	SSPEGQEVLELLDALSSR
42.m03275	1386	TgTwinScan_5156	1342	995361:55191:54166	86	110	25	0	0	1	1	1	SLILPERTPPHTELLDLQPLPITAL
42.m03282	56	TgTwinScan_5164	16	995361:142255:141911	77	90	14	3	3	4	3	1	LASDGQTALQDFLR
42.m03282	72	TgTwinScan_5164	32	995361:142255:141911	93	104	12	1	1	0	0	1	NLTSQQVTVDWK
42.m03308	734	TgTwinScan_5193	375	995361:334592:336946	342	359	18	1	1	0	0	1	GGPDPLENLDQLDLGHTL
42.m03309	126			995361:353836:352910	102	113	12	1	1	0	0	1	ELAEIVGQDAPR
42.m03309	213			995361:352997:352698	55	75	21	1	1	0	0	1	TEADSSANNLLQDLQEYLGYR
42.m03309	476	TgTwinScan_5194	399	995361:349390:347732	116	134	19	1	1	0	0	1	LAVVPAFASVSSSAVSGLR
42.m03309	574	TgTwinScan_5194	497	995361:349390:347732	214	230	17	4	4	0	0	1	ALEPLLQCQQMQLELQR
42.m03328	101			995361:544712:548281	387	424	38	0	0	1	1	1	SPSLSSPGSRAPRLPLRPPVKPLKPPRGGAAKCSGGSY
42.m03330	302	TgTwinScan_5219	302	995361:560851:562245	309	330	22	1	1	0	0	1	PGGSSGAAGTPQGAGTVPGGPA
42.m03330	434	TgTwinScan_5219	434	995361:560851:562245	441	452	12	0	0	1	1	1	LLVDALLMPAPK
42.m03331	449	TgTwinScan_5220	449	995361:568222:570234	497	513	17	2	2	2	1	1	TLTPSTVSSFFDDFVAR
42.m03331	488	TgTwinScan_5220	488	995361:568222:570234	536	547	12	0	0	1	1	1	TVVGSTFQQIVK
42.m03341	1328	TgTwinScan_5235	166	995361:695605:696906	135	165	31	0	0	1	1	1	SNVLGECRLDLAQFVNGREGDAADAPQRVTL
42.m03344	2115	TgTwinScan_5242	1917	995361:750220:757929	2347	2374	28	1	1	0	0	1	REVDRESAQDEGKETEVKTEGPEGACET
42.m03344	2465	TgTwinScan_5242	2267	995361:758971:761295	161	177	17	0	0	1	1	1	RVAQAGGDQGLAPATAR
42.m03344	2893	TgTwinScan_5242	2695	995361:758971:761295	589	607	19	0	0	4	3	1	HPVSLVAPEDATPATDYIR
42.m03356	184	TgTwinScan_5261	166	995361:920266:920054	52	70	19	1	1	0	0	1	YQTHVSTASSLTPFPPTPM
42.m03357	196			995361:924687:925820	197	237	41	0	0	1	1	1	SSTVSEASFAPHPQAPQAEAAAASSTFSPASLSLILAAAAS
42.m03357	320			995361:924687:925820	321	336	16	1	1	0	0	1	GIVVAPPTPRSGPSPM
42.m03357	352			995361:924687:925820	353	365	13	3	2	0	0	1	TGPPVETSSTHDR
42.m03357	381			995361:925883:926227	69	88	20	2	2	0	0	2	TVEVPVTRTVDVLVPRPVIQ
42.m03358	2069			995361:931764:938813	1871	1908	38	0	0	1	1	1	IASREAQASPFAGATDQEASGWANSVELLTSGRLSVPE
42.m03359	651	TgTwinScan_5263	3359	995361:944270:947587	705	738	34	1	1	0	0	1	YSHSPSPVVQQIEIEQAVEEPLSADSHTEQTFPQ
42.m03359	942	TgTwinScan_5263	3650	995361:944270:947587	996	1023	28	1	1	0	0	1	EYGDAAQDLSTIILVDLTQPDGGVPDPR
42.m03370	607	TgTwinScan_5275	508	995361:1050842:1054471	1035	1047	13	1	1	0	0	1	LLELSPAELTALK
42.m03384	186	TgTwinScan_5291	186	995361:1149110:1146489	291	306	16	1	1	0	0	1	ALYDTFSLFGNILSCK
42.m03384	301	TgTwinScan_5291	301	995361:1149110:1146489	406	419	14	4	4	2	2	1	LFAFCNFADHDSAK
42.m03384	349	TgTwinScan_5291	349	995361:1149110:1146489	454	468	15	1	1	0	0	1	REGDQILFVGPHQSK
42.m03384	404	TgTwinScan_5291	404	995361:1149110:1146489	509	523	15	1	1	1	1	1	LRQLFEPFGSITSAK
42.m03390	64	TgTwinScan_5300	64	995361:1235053:1236273	156	184	29	1	1	0	0	1	HLHPTAEARPPATAQEPPATARERVGGTQ
42.m03397	237	TgTwinScan_5310	237	995361:1321825:1322697	73	93	21	0	0	1	1	1	SSLDLFTLGDSETPAEADMAK
42.m03399	200	TgTwinScan_5312	200	995361:1341721:1343964	305	317	13	2	1	0	0	1	SPDDTVLSSVEER
42.m03399	651	TgTwinScan_5312	651	995361:1344037:1344753	148	175	28	1	1	0	0	1	ALLTQDGGEVVVQLVEETEERAPVVLPR
42.m03399	693	TgTwinScan_5312	693	995361:1345101:1345481	40	51	12	1	1	0	0	1	GGYLPNVMDFQK
42.m03399	820	TgTwinScan_5312	820	995361:1345700:1346305	108	127	20	1	1	0	0	1	FASSVDPTTFVVPTPLKLDR
42.m03399	820	TgTwinScan_5312	820	Various|TgEST_95057447|EST|2003.05.20|Pa	70	89	20	1	1	0	0	1	FASSVDPTTFVVPTPLKLDR
42.m03412	280	TgTwinScan_5338	280	995361:1535431:1537389	342	357	16	0	0	3	3	1	ALPSSSEPPALPSWLK
42.m03412	489	TgTwinScan_5338	489	995361:1535431:1537389	551	574	24	0	0	3	2	1	TPAATAGTAASIPQLMAPSGSPSR
42.m03412	588	TgTwinScan_5338	555	995361:1537224:1538024	110	128	19	0	0	1	1	1	GGIGIPLALSEHPSFSLEK
42.m03435	190	TgTwinScan_5369	190	995361:1756663:1756181	95	109	15	1	1	0	0	1	HMTGETLPVFSSFLK
42.m03440	253	TgTwinScan_5378	184	995361:1808082:1802401	261	284	24	0	0	2	2	1	VENPTNHIQPTLAHNGDAGNPASR
42.m03440	340			995361:1808082:1802401	348	362	15	2	2	1	1	1	RNPAGKPELAGVSAK
42.m03440	380			995361:1808082:1802401	388	468	81	11	6	11	7	4	RNQQEDSGVAPSPSEAAVTTQSGGEGSRISAGISPAQNLPGSSAAGASKGVVALAHDITPGWGMLPAEAQHYSATTSQQQR
42.m03440	536			995361:1808082:1802401	544	557	14	0	0	1	1	1	SLMQPMLTTGITPR
42.m03440	657			995361:1808082:1802401	665	676	12	2	1	0	0	1	SVAISHGTGASK
42.m03440	710			995361:1808082:1802401	718	730	13	1	1	0	0	1	CLPTVEAPQWCSQ
42.m03440	801			995361:1808082:1802401	809	831	23	0	0	2	2	1	SQPNNGEGVWSDQFGIGDFPQAF
42.m03440	917			995361:1808082:1802401	925	943	19	7	6	5	5	1	RVSSTSASPGGASTSSPAR
42.m03440	952			995361:1808082:1802401	960	996	37	2	2	2	2	1	RGTVAQEVSSSGAATAYTLVADGGAQHSPQSMASFSR
42.m03440	1034			995361:1808082:1802401	1042	1072	31	2	2	0	0	1	AGTTANEQQVPSPAVSSEELDVLQQVPAHLR
42.m03440	1083			995361:1808082:1802401	1091	1109	19	1	1	1	1	1	TTTAPTEYQVPVGADASDR
42.m03440	1132			995361:1808082:1802401	1140	1168	29	2	2	2	2	2	KSEPSPEVSGLVKEEEEGELPQISQEQAK
42.m03440	1504	TgTwinScan_5377	111	995361:1808082:1802401	1512	1534	23	0	0	1	1	1	TDVEVVIEEGQEETEDAVEEGGK
42.m03440	1677			995361:1808082:1802401	1685	1710	26	0	0	2	1	2	PPSAQEGDTAYEDGFPVDDGLEEEQR
42.m03440	1790			995361:1808082:1802401	1798	1816	19	0	0	1	1	1	TVVPFPAAPAPEPSHVRLS
42.m03455	103	TgTwinScan_5395	103	995361:1926751:1925048	125	141	17	0	0	5	5	1	TLGSCNNELFAPLLMLR
42.m03455	306	TgTwinScan_5395	306	995361:1926751:1925048	328	344	17	0	0	1	1	1	AFVETAVDAYDEAIQTR
42.m03455	1030	TgTwinScan_5395	1095	995361:1919948:1919274	161	184	24	0	0	3	2	1	VYLGQVVSTFLPAGGEDQLFPFSK
42.m03455	1254	TgTwinScan_5395	1319	995361:1917239:1916724	73	95	23	0	0	1	1	1	IGGASLFSLLLPASPIVGWSLDK
42.m03457	1565			995361:1945390:1940627	1573	1587	15	0	0	3	3	1	SVPLSPLLSGYHPLL
42.m03459	937	TgTwinScan_5399	752	995361:1964036:1969228	580	615	36	0	0	1	1	1	SFAASTPVGQARPAESAQETPAIPTYGAVIAFGQEK
42.m03469	42	TgTwinScan_5411	42	995361:2048027:2047593	82	99	18	1	1	0	0	1	TEWAQPALLTASMAAVAR
42.m03469	152	TgTwinScan_5411	152	995361:2047077:2046271	98	131	34	1	1	0	0	1	GGELCEIANYLCQGNIVFSGSLAGLEVLEELASK
42.m03469	272	TgTwinScan_5411	272	995361:2046449:2045958	125	151	27	6	5	0	0	3	SLELLVDRGMQEGFEFGPGGVLVGLMR
42.m03474	108	TgTwinScan_5416	108	995361:2073501:2072926	130	141	12	2	2	0	0	1	FDVFDPEGRGVC
42.m03474	108	TgTwinScan_5416	108	Various|TgEST_100108888|EST|2003.05.20|P	3	14	12	2	2	0	0	1	FDVFDPEGRGVC
42.m03474	123			995361:2073501:2072926	145	178	34	4	1	0	0	2	DVSQVLSCLGEQLSPADVETLLALENFDGAEHLR
42.m03474	123			Various|TgEST_100108888|EST|2003.05.20|P	18	51	34	4	1	0	0	2	DVSQVLSCLGEQLSPADVETLLALENFDGAEHLR
42.m03481	214	TgTwinScan_5425	109	995361:2144491:2143337	250	279	30	3	2	0	0	3	GGALCPEEQEQPYRETSPPPVSFGSLSALR
42.m03481	530	TgTwinScan_5425	425	995361:2140200:2140075	20	40	21	0	0	1	1	1	KVPTPQPQDTYQEVEKPVYVT
42.m03481	685			995361:2138109:2137789	65	86	22	0	0	1	1	1	GTSSVAGLSQTTQQSASPLSPR
42.m03522	254	TgTwinScan_5470	254	995361:2508568:2509095	132	150	19	0	0	1	1	1	LLFANAADAAYLLSEEHKR
42.m03522	254	TgTwinScan_5470	254	Various|TgEST_100108156|EST|2003.05.20|P	9	27	19	0	0	1	1	1	LLFANAADAAYLLSEEHKR
42.m03522	254	TgTwinScan_5470	254	Various|TgEST_100109073|EST|2003.05.20|P	241	259	19	0	0	1	1	1	LLFANAADAAYLLSEEHKR
42.m03524	900	TgTwinScan_5472	827	995361:2522737:2523189	106	123	18	1	1	0	0	1	SVHVPSGEVLPVYDVAMK
42.m03524	965	TgTwinScan_5472	892	995361:2523559:2524050	73	99	27	1	1	0	0	1	TNLVGMGILPLQFQEGQNAESLGLTGK
42.m03532	3053	TgTwinScan_5479	2711	995361:2592984:2589364	192	227	36	0	0	1	1	1	NASLLDLLGDSEDLVEEGPWLRPGSTEDDEETASEK
42.m03533	232	TgTwinScan_5481	187	995361:2614302:2617229	224	242	19	2	2	0	0	1	DGVYLPAELLTASMLAFVK
42.m03544	54			995361:2762093:2764237	92	146	55	8	6	0	0	3	GTVSQMHPLSPALSPRNSASQGQQSLLNVAPGIVVSGQLPARSAAGHAVGFPSVR
42.m03544	238	TgTwinScan_5497	102	995361:2762093:2764237	276	294	19	2	2	0	0	1	LSAPLTFVSPSAQGTYETR
42.m03570	431	TgTwinScan_5525	180	995361:2972142:2972501	39	52	14	1	1	0	0	1	KGAVFVEEISDIPR
42.m03570	637	TgTwinScan_5525	386	995361:2973849:2974100	37	56	20	1	1	0	0	1	RISLTSSASTPEETTGAVVR
42.m03573	356			995361:2997838:2995304	426	441	16	0	0	2	2	1	VLLAALGAAQPTLLSR
42.m03583	673			995361:3104986:3105294	21	34	14	1	1	0	0	1	ADVDGDAEEIEEVR
42.m03583	744	TgTwinScan_5541	731	995361:3105432:3105695	36	48	13	2	1	0	0	1	DLSHYVEELLFLR
42.m03584	88	TgTwinScan_5542	77	995361:3116953:3115106	178	196	19	0	0	3	3	2	PSNISPALELAALGQDPVR
42.m03584	130	TgTwinScan_5542	119	995361:3116953:3115106	220	299	80	7	4	25	9	8	QVARVTPEELATMVEPSLKDLLNRSTLPQTPFVIETLRVFATPEGDTSLPYTMERILGAGAASIVIQAVQETVPQEPARR
42.m03584	242	TgTwinScan_5542	231	995361:3116953:3115106	332	354	23	10	6	18	5	3	KQQELPEVPEAELLSQLAEEQLR
42.m03584	275	TgTwinScan_5542	264	995361:3116953:3115106	365	384	20	0	0	1	1	1	SAAGTEGNFDSEWGFALPFR
42.m03584	298	TgTwinScan_5542	287	995361:3116953:3115106	388	422	35	3	3	6	5	2	LSNEGLVLAMDGSGKAILNFVTVSPAMMCDLHTLR
42.m03584	358	TgTwinScan_5542	347	995361:3116953:3115106	448	477	30	15	7	7	4	6	LQLTHLDITDENVLVGRDGQLFLGGFQHVR
42.m03584	408	TgTwinScan_5542	397	995361:3116953:3115106	498	519	22	0	0	1	1	1	LAHCAVNNPGSYAAVNPAVDAW
42.m03584	501	TgTwinScan_5542	490	995361:3116953:3115106	591	615	25	1	1	1	1	2	SLLDVNPYKRGAPSAQLTAYFPVTG
42.m03584	501	TgTwinScan_5542	490	Various|TgEST_100120108|EST|2003.05.20|P	3246	3270	25	1	1	1	1	2	SLLDVNPYKRGAPSAQLTAYFPVTG
42.m03592	311	TgTwinScan_5550	311	995361:3173258:3177319	497	516	20	0	0	2	2	1	SLLASVSPSAAALGPGAPGK
42.m03592	344	TgTwinScan_5550	344	995361:3173258:3177319	530	550	21	0	0	4	4	1	GAPPFVLAEYWPGVTLDEMEK
42.m03592	701	TgTwinScan_5550	701	995361:3173258:3177319	887	902	16	0	0	2	2	1	GLLLPVATNALLYSVR
42.m03605	197	TgTwinScan_5569	211	995361:3362854:3361649	209	230	22	0	0	1	1	1	VSSPVSAAPLVPTFPVPFAPER
42.m03605	1150	TgTwinScan_5569	1164	995361:3357691:3354407	88	111	24	0	0	4	2	1	VPLPGTSFTPYDFPELLEVQDFCR
42.m03605	1744	TgTwinScan_5569	1758	995361:3357691:3354407	682	694	13	0	0	1	1	1	MIDFLTWPLVLQR
42.m03605	2109			995361:3357691:3354407	1047	1064	18	0	0	1	1	1	SGEEDDEEEAEEEEVERL
42.m03605	3397	TgTwinScan_5569	3411	995361:3348341:3347103	175	224	50	0	0	4	3	2	APSPASLSSLLSGLPGSEAEASSLLPEKLYSFSIVDDPYALGLLVGDAFR
42.m03605	3571	TgTwinScan_5569	3585	995361:3348341:3347103	349	369	21	0	0	6	4	1	SEFELLCAADPLAVAAQEAAR
42.m03607	1035	TgTwinScan_5571	983	995361:3381800:3378078	1049	1067	19	0	0	1	1	1	GVAPLLQRPGAETSFGEVL
42.m03607	1267	TgTwinScan_5571	1215	995361:3377790:3375316	73	89	17	1	1	0	0	1	SGVAGAPGLFSRGAGHT
42.m03611	182	TgTwinScan_5575	182	995361:3415914:3415378	14	33	20	1	1	0	0	1	DACFQFQELPLELFASSSDR
42.m05838	195	TgTwinScan_5224	151	995361:601335:600706	114	127	14	1	1	0	0	1	AAPGVGFLLGLVGK
42.m05840	190	TgTwinScan_5341	190	995361:1562219:1560822	224	245	22	0	0	1	1	1	VLFPDNREEGDEDVTEDIRRIF
42.m05849	226			995361:3545350:3544397	236	247	12	0	0	2	2	1	SAIHTSHSNIPK
42.m05849	268	TgTwinScan_5592	23	995361:3545350:3544397	278	298	21	0	0	1	1	1	GQSATVHATGSVLKPDGTTQK
42.m05857	120	TgTwinScan_5460	41	995361:2407905:2407093	167	185	19	4	2	0	0	3	SSTASSVTKPPQKTDAPAK
42.m05857	120	TgTwinScan_5460	41	Various|TgEST_100108424|EST|2003.05.20|P	163	181	19	4	2	0	0	3	SSTASSVTKPPQKTDAPAK
42.m05857	173	TgTwinScan_5460	94	995361:2407905:2407093	220	247	28	2	1	0	0	1	DLTTAETFHWEHAEAETPAQQIVSVNGR
42.m05857	173	TgTwinScan_5460	94	Various|TgEST_100108424|EST|2003.05.20|P	216	243	28	2	1	0	0	1	DLTTAETFHWEHAEAETPAQQIVSVNGR
42.m05862	439	TgTwinScan_5615	439	995361:3748783:3750756	361	384	24	0	0	1	1	1	GASGESAAKGAEKSPKTGTLSQQP
42.m07384	35	TgTwinScan_5551	35	995361:3182053:3181778	44	59	16	2	2	5	4	2	MLGSYPVSPEFEMVWR
42.m07384	35	TgTwinScan_5551	35	Various|TgEST_100120289|EST|2003.05.20|P	3146	3161	16	2	2	6	4	2	MLGSYPVSPEFEMVWR
42.m07384	53	TgTwinScan_5551	53	995361:3182053:3181778	62	79	18	3	3	5	4	1	LTAHGGYIQQTISPYQLK
42.m07384	53	TgTwinScan_5551	53	Various|TgEST_100120289|EST|2003.05.20|P	3164	3181	18	3	3	5	4	1	LTAHGGYIQQTISPYQLK
42.m07384	109			Various|TgEST_100120289|EST|2003.05.20|P	3220	3233	14	5	3	1	1	1	NHDVEEDIRDHYWY
42.m07426	2			995361:3183014:3183352	67	80	14	2	1	0	0	1	APSTTPKDASTDAQ
42.m07426	2			Various|TgEST_100121062|EST|2003.05.20|P	89	102	14	2	1	0	0	1	APSTTPKDASTDAQ
42.m07442	13	TgTwinScan_5370	13	995361:1760625:1760852	21	42	22	1	1	0	0	1	EVRQFVPPWVPLGIIGIPVFAN
42.m07442	13	TgTwinScan_5370	13	Various|TgEST_95058839|EST|2003.05.20|Pa	75	96	22	1	1	0	0	1	EVRQFVPPWVPLGIIGIPVFAN
42.m08072	161	TgTwinScan_5208	161	995361:487604:488404	182	212	31	9	2	6	2	2	LASPEDSASETTMATQPQKVAEHSSAAVTDR
42.m08072	161	TgTwinScan_5208	161	Various|TgEST_95059032|EST|2003.05.20|Pa	320	350	31	9	2	6	2	2	LASPEDSASETTMATQPQKVAEHSSAAVTDR
43.m00008	140	TgTwinScan_2655	1574	994705:1522:917	140	162	23	1	1	0	0	1	VRADSPAPQETPAVQEPPPTLLL
44.m00001	82	TgTwinScan_5663	82	995362:293825:292893	200	221	22	6	4	7	6	2	MLALFDLIDTNQDNTIDTEEAK
44.m00001	82	TgTwinScan_5663	82	Various|TgEST_100110131|EST|2003.05.20|P	182	203	22	6	4	7	6	2	MLALFDLIDTNQDNTIDTEEAK
44.m00001	133	TgTwinScan_5663	133	995362:293825:292893	251	267	17	0	0	1	1	1	VSLSELEATYVDSLDQK
44.m00001	133	TgTwinScan_5663	133	Various|TgEST_100110131|EST|2003.05.20|P	233	249	17	0	0	1	1	1	VSLSELEATYVDSLDQK
44.m00001	168	TgTwinScan_5663	168	995362:292611:291991	27	38	12	5	3	2	1	1	DNDGLLDLSEIR
44.m00001	168	TgTwinScan_5663	168	Various|TgEST_100110131|EST|2003.05.20|P	268	279	12	5	3	2	1	1	DNDGLLDLSEIR
44.m00001	238	TgTwinScan_5663	238	Various|TgEST_100110131|EST|2003.05.20|P	338	357	20	1	1	0	0	1	SYDLNADGAIDVEELQQIIK
44.m00001	288	TgTwinScan_5663	288	995362:291462:290923	132	162	31	1	1	0	0	1	EFESFAVSMLTDNGEVLRFPEDYSGIEFPFK
44.m00001	288	TgTwinScan_5663	288	Various|TgEST_100110131|EST|2003.05.20|P	388	418	31	1	1	0	0	1	EFESFAVSMLTDNGEVLRFPEDYSGIEFPFK
44.m00002	155	TgTwinScan_5716	111	995362:756024:755617	7	35	29	3	2	0	0	2	VWGVSVDSAYTHQAWTRTAPAEGGIGQLR
44.m00002	155	TgTwinScan_5716	111	Various|TgEST_95056772|EST|2003.05.20|Pa	194	222	29	3	2	0	0	2	VWGVSVDSAYTHQAWTRTAPAEGGIGQLR
44.m00002	198	TgTwinScan_5716	154	995362:756024:755617	50	61	12	0	0	1	1	1	FHSLLNNSVALR
44.m00002	198	TgTwinScan_5716	154	Various|TgEST_100116510|EST|2003.05.20|P	31	42	12	0	0	1	1	1	FHSLLNNSVALR
44.m00002	198	TgTwinScan_5716	154	Various|TgEST_95056772|EST|2003.05.20|Pa	237	248	12	0	0	1	1	1	FHSLLNNSVALR
44.m00004	6	TgTwinScan_5805	6	995362:1515052:1515402	17	78	62	24	8	110	10	8	ADPCSDCCQPAEQQRGQATLPSHVVLPQTSDSPAIHVTAEASQRLSSPRALQQLHGTQESVR
44.m00004	6	TgTwinScan_5805	6	Various|TgEST_95057837|EST|2003.05.20|Pa	253	314	62	24	8	110	10	8	ADPCSDCCQPAEQQRGQATLPSHVVLPQTSDSPAIHVTAEASQRLSSPRALQQLHGTQESVR
44.m00004	78	TgTwinScan_5805	78	995362:1515052:1515402	89	100	12	0	0	1	1	1	SRTVPIGEETER
44.m00004	78	TgTwinScan_5805	78	Various|TgEST_95057837|EST|2003.05.20|Pa	325	352	28	4	3	22	6	3	SRTVPIGEETERQWVAITAYQPIDTVTK
44.m00004	202			995362:1515963:1516283	95	106	12	8	5	63	8	1	YQDVEEVEEIIR
44.m00004	202	TgTwinScan_5805	202	Various|TgEST_95057837|EST|2003.05.20|Pa	449	476	28	9	6	74	9	3	YQDVEEVEEIIRYVPKDSVVPEEWKRIQ
44.m00004	214	TgTwinScan_5805	214	995362:1516420:1516848	14	26	13	0	0	8	5	1	YVPKDSVVPEEWK
44.m00004	271	TgTwinScan_5805	271	995362:1516420:1516848	71	83	13	11	7	23	9	1	VQQQIIQQQLSAR
44.m00004	271	TgTwinScan_5805	271	Various|TgEST_95057837|EST|2003.05.20|Pa	518	530	13	11	7	24	9	1	VQQQIIQQQLSAR
44.m00004	295			Various|TgEST_95057837|EST|2003.05.20|Pa	542	564	23	13	6	30	7	3	EAEMVHFPAVEGAPPLPTIPKVE
44.m00004	349	TgTwinScan_5805	380	995362:1516751:1517860	109	120	12	0	0	10	5	1	PVVVSVQVPVLK
44.m00004	349	TgTwinScan_5805	380	Various|TgEST_95057837|EST|2003.05.20|Pa	596	607	12	0	0	10	5	1	PVVVSVQVPVLK
44.m00004	378	TgTwinScan_5805	409	995362:1516751:1517860	138	199	62	37	9	160	11	14	IRWTNEVYEVECIKEKPFLQVQDVIKPVPCDVEIRVHEFVERAAPINPAELSQADIHAMWMR
44.m00004	378	TgTwinScan_5805	409	Various|TgEST_95057837|EST|2003.05.20|Pa	625	686	62	38	9	165	11	14	IRWTNEVYEVECIKEKPFLQVQDVIKPVPCDVEIRVHEFVERAAPINPAELSQADIHAMWMR
44.m00004	461	TgTwinScan_5805	492	995362:1516751:1517860	221	317	97	28	6	238	9	16	HPAGTVFGEPGCSEEEGEVESAQAEEGGQPAGAEPLALHPGHPLNMTYLQNEWIKKSTVTTHEMYTPEWFEAHQKALFNLTMQQPTQVQLSAEQAAK
44.m00004	461	TgTwinScan_5805	492	Various|TgEST_95057837|EST|2003.05.20|Pa	708	804	97	29	6	239	9	16	HPAGTVFGEPGCSEEEGEVESAQAEEGGQPAGAEPLALHPGHPLNMTYLQNEWIKKSTVTTHEMYTPEWFEAHQKALFNLTMQQPTQVQLSAEQAAK
44.m00004	562	TgTwinScan_5805	593	995362:1516751:1517860	322	343	22	0	0	1	1	1	EAQFGDAPWIEEAHAGVPMKPA
44.m00004	562	TgTwinScan_5805	593	Various|TgEST_95057837|EST|2003.05.20|Pa	809	830	22	0	0	1	1	1	EAQFGDAPWIEEAHAGVPMKPA
44.m00006	126	TgTwinScan_5865	126	995362:2027037:2027912	88	102	15	0	0	1	1	1	TFIIVVTNPLDCMVK
44.m00006	126	TgTwinScan_5865	126	Various|TgEST_95059779|EST|2003.05.20|Pa	179	193	15	0	0	1	1	1	TFIIVVTNPLDCMVK
44.m00006	237	TgTwinScan_5865	237	995362:2027037:2027912	199	225	27	1	1	7	4	1	FLGQGSAYYAPAASAVAMATSFLNDEK
44.m00006	237	TgTwinScan_5865	237	Various|TgEST_95059779|EST|2003.05.20|Pa	290	316	27	1	1	7	4	1	FLGQGSAYYAPAASAVAMATSFLNDEK
44.m00006	280	TgTwinScan_5865	280	995362:2027037:2027912	242	258	17	0	0	1	1	1	DMFIGLPAVIGGAGIER
44.m00006	280	TgTwinScan_5865	280	Various|TgEST_95059779|EST|2003.05.20|Pa	333	349	17	0	0	1	1	1	DMFIGLPAVIGGAGIER
44.m00009	48	TgTwinScan_5949	31	995362:2662602:2663624	52	67	16	1	1	1	1	1	SDPPLVANQVVTCPDK
44.m00009	48	TgTwinScan_5949	31	Various|TgEST_95060532|EST|2003.05.20|Pa	155	170	16	1	1	1	1	1	SDPPLVANQVVTCPDK
44.m00009	65	TgTwinScan_5949	48	995362:2662602:2663624	69	85	17	2	2	5	3	1	STAAVILTPTENHFTLK
44.m00009	65	TgTwinScan_5949	48	Various|TgEST_95060532|EST|2003.05.20|Pa	172	188	17	2	2	5	3	1	STAAVILTPTENHFTLK
44.m00009	85	TgTwinScan_5949	68	995362:2662602:2663624	89	146	58	6	5	28	7	9	TALTEPPTLAYSPNRQICPAGTTSSCTSKAVTLSSLIPEAEDSWWTGDSASLDTAGIK
44.m00009	85	TgTwinScan_5949	68	Various|TgEST_95060532|EST|2003.05.20|Pa	192	249	58	6	5	28	7	9	TALTEPPTLAYSPNRQICPAGTTSSCTSKAVTLSSLIPEAEDSWWTGDSASLDTAGIK
44.m00009	144	TgTwinScan_5949	127	995362:2662602:2663624	148	167	20	0	0	2	2	2	TVPIEKFPVTTQTFVVGCIK
44.m00009	144	TgTwinScan_5949	127	Various|TgEST_100120563|EST|2003.05.20|P	3245	3264	20	0	0	2	2	2	TVPIEKFPVTTQTFVVGCIK
44.m00009	144	TgTwinScan_5949	127	Various|TgEST_100121345|EST|2003.05.20|P	53	72	20	0	0	2	2	2	TVPIEKFPVTTQTFVVGCIK
44.m00009	144	TgTwinScan_5949	127	Various|TgEST_95060532|EST|2003.05.20|Pa	251	270	20	0	0	2	2	2	TVPIEKFPVTTQTFVVGCIK
44.m00009	203	TgTwinScan_5949	186	995362:2662602:2663624	207	221	15	0	0	2	1	1	LSAEGPTTMTLVCGK
44.m00009	203	TgTwinScan_5949	186	Various|TgEST_100121349|EST|2003.05.20|P	44	58	15	0	0	2	1	1	LSAEGPTTMTLVCGK
44.m00009	222	TgTwinScan_5949	205	995362:2662602:2663624	226	245	20	1	1	3	3	2	VPQDNNQYCSGTTLTGCNEK
44.m00009	280	TgTwinScan_5949	263	995362:2662602:2663624	284	296	13	0	0	3	3	1	SVIIGCTGGSPEK
44.m00009	280	TgTwinScan_5949	263	Various|TgEST_95060532|EST|2003.05.20|Pa	387	399	13	0	0	3	3	1	SVIIGCTGGSPEK
44.m00012	527	TgTwinScan_5818	469	995362:1618315:1618818	56	84	29	1	1	0	0	1	VPPAIEAVVQAAGLTTNDVDWLLLHQANK
44.m00012	527	TgTwinScan_5818	469	Various|TgEST_95051895|EST|2003.05.20|Pa	12	40	29	1	1	0	0	1	VPPAIEAVVQAAGLTTNDVDWLLLHQANK
44.m00017	191	TgTwinScan_1675	250	995366:3033384:3034256	110	121	12	1	1	0	0	1	GVLLYGPPGTGK
44.m00020	7	TgTwinScan_5709	7	995362:684315:684653	18	39	22	0	0	2	2	1	PQSPAGGSMFITGTTENAEVER
44.m00020	32	TgTwinScan_5709	32	995362:684315:684653	43	62	20	3	3	27	9	3	RLQADQPVVPVPVYQDVYKR
44.m00020	54	TgTwinScan_5709	54	995362:684315:684653	65	100	36	7	5	32	9	3	YIEVPTVELNDTIIPKVYNQSAVHEVPKMDIAFQEK
44.m00020	102	TgTwinScan_5709	102	995362:684825:685412	28	44	17	0	0	10	4	2	DVEVPVLVGYAPQFVPK
44.m00020	131	TgTwinScan_5709	131	995362:684825:685412	57	80	24	1	1	34	8	2	YEGEQEVIEVEVPEIEYKDTYVEK
44.m00020	194	TgTwinScan_5709	194	995362:684825:685412	120	169	50	4	3	39	9	3	YVPKFDVELDCPPPIIVPYPETRFVKEDPSVVQPYCSPLTACCPGTATHK
44.m00020	285	TgTwinScan_5709	285	995362:685670:686098	64	83	20	0	0	5	3	3	SEAIPSAHGVLPADYVAQGQ
44.m00020	433	TgTwinScan_5709	433	995362:686685:687254	62	75	14	0	0	13	7	2	PAVFAGNLNPISFK
44.m00020	454	TgTwinScan_5709	454	995362:686685:687254	83	174	92	9	6	23	9	7	QFIPLPNVRVPEFVKALPDGLMATDVSGLDRFFGSVPTGWADPDVTGIPAPMMSDILAGNIQASTTSPLINNLSEKFVQQENTVQQAQTDAR
44.m00023	23	TgTwinScan_5720	23	995362:794759:795133	55	70	16	1	1	0	0	1	VLVLDFGSQYSHLIVR
44.m00026	150	TgTwinScan_5713	943	995362:721090:720878	7	24	18	0	0	2	2	1	YGIPWTSPVGIDLANLSK
44.m00026	150	TgTwinScan_5713	943	Various|TgEST_100120302|EST|2003.05.20|P	171	188	18	0	0	2	2	1	YGIPWTSPVGIDLANLSK
44.m00026	192	TgTwinScan_5713	985	Various|TgEST_100120302|EST|2003.05.20|P	213	244	32	0	0	2	2	1	RGTTAVSPDHFVSQLQAMEEQALNPIQSESLR
44.m00027	446			Various|TgEST_95058239|EST|2003.05.20|Pa	31	44	14	1	1	0	0	1	GVSELPPLYIPRPL
44.m00030	183	TgTwinScan_5791	183	995362:1406079:1406306	36	55	20	1	1	1	1	1	NGYTDTEINAFEIAFPADYK
44.m00030	331	TgTwinScan_5791	331	995362:1407349:1407978	55	74	20	2	2	0	0	1	CLDYLSTFRTEVEDQIANYK
44.m00030	378	TgTwinScan_5791	378	995362:1407349:1407978	102	113	12	3	2	3	3	1	LIQGSLQDVMIR
44.m00030	441	TgTwinScan_5791	441	995362:1408031:1408222	28	44	17	1	1	0	0	1	VNLSTATADPMGTVVQR
44.m00030	493	TgTwinScan_5791	493	995362:1408402:1408623	47	73	27	4	3	3	3	2	GNTFDFHALSDEELRRLEQLYSTVNNR
44.m00030	493	TgTwinScan_5791	493	Various|TgEST_95058598|EST|2003.05.20|Pa	23	71	49	8	4	10	5	4	GNTFDFHALSDEELRRLEQLYSTVNNRVGFETIHENSIKPVAPLSENSK
44.m00030	520	TgTwinScan_5791	520	995362:1408695:1408835	10	31	22	4	3	7	5	2	VGFETIHENSIKPVAPLSENSK
44.m00031	30	TgTwinScan_5804	30	995362:1513865:1513140	128	140	13	12	6	17	8	1	LVSGVVATQGEAR
44.m00031	30	TgTwinScan_5804	30	Various|TgEST_95058880|EST|2003.05.20|Pa	152	164	13	12	6	17	8	1	LVSGVVATQGEAR
44.m00031	52	TgTwinScan_5804	52	995362:1513074:1512820	3	37	35	12	6	40	10	4	VVEVLKEEIQERVIEVPQVQYVDRIVEVPQHVVHE
44.m00031	52	TgTwinScan_5804	52	Various|TgEST_95058880|EST|2003.05.20|Pa	174	208	35	12	6	40	10	4	VVEVLKEEIQERVIEVPQVQYVDRIVEVPQHVVHE
44.m00031	165	TgTwinScan_5804	165	995362:1512622:1511879	47	81	35	15	7	189	9	6	QVDYRDVVVEKPLEAVEILQEEEVVEVPKPVVVEK
44.m00031	165	TgTwinScan_5804	165	Various|TgEST_95058880|EST|2003.05.20|Pa	287	321	35	16	7	191	9	6	QVDYRDVVVEKPLEAVEILQEEEVVEVPKPVVVEK
44.m00031	240	TgTwinScan_5804	240	995362:1512622:1511879	122	149	28	25	6	145	10	8	PIPVEKIVDRNVPVPVELQIVQEYLCPK
44.m00031	240	TgTwinScan_5804	240	Various|TgEST_95058880|EST|2003.05.20|Pa	362	389	28	25	6	145	10	8	PIPVEKIVDRNVPVPVELQIVQEYLCPK
44.m00031	299	TgTwinScan_5804	299	995362:1512622:1511879	181	213	33	4	4	2	2	4	LLPLYYQGTQEGVEGIVTPGHPCYSLSACCMPR
44.m00031	299	TgTwinScan_5804	299	Various|TgEST_95058880|EST|2003.05.20|Pa	421	465	45	4	4	3	2	5	LLPLYYQGTQEGVEGIVTPGHPCYSLSACCMPRREQQPIELGTMQ
44.m00031	350	TgTwinScan_5804	350	995362:1511761:1511411	14	41	28	2	2	28	4	7	AQQGYPTMPVPQGWDGAAPPAGWEGWSK
44.m00031	350	TgTwinScan_5804	350	Various|TgEST_95058880|EST|2003.05.20|Pa	472	499	28	2	2	28	4	7	AQQGYPTMPVPQGWDGAAPPAGWEGWSK
44.m00031	386	TgTwinScan_5804	386	995362:1511761:1511411	50	116	67	3	2	21	8	14	SDQHSSGAMTPVSAGAAVGSAPASPARGPEDNQGQQAPHHQAGGEGPFVQVSVTPLAPGQQTQVNIN
44.m00031	386	TgTwinScan_5804	386	Various|TgEST_95058880|EST|2003.05.20|Pa	508	574	67	3	2	21	8	14	SDQHSSGAMTPVSAGAAVGSAPASPARGPEDNQGQQAPHHQAGGEGPFVQVSVTPLAPGQQTQVNIN
44.m00032	170	TgTwinScan_5784	200	995362:1356488:1354038	486	510	25	1	1	0	0	1	NGSPLLVGSVGDQLFVASEPAALAR
44.m00033	14	TgTwinScan_5781	14	995362:1334448:1333897	69	80	12	0	0	1	1	1	SSQEVNVYHNVK
44.m00033	514	TgTwinScan_5781	514	995362:1328243:1327836	38	68	31	2	2	0	0	2	LEGFELPASLPEALLPSYDLHEAATSSPDLR
44.m00033	514	TgTwinScan_5781	514	Various|TgEST_100118983|EST|2003.05.20|P	98	128	31	2	2	0	0	2	LEGFELPASLPEALLPSYDLHEAATSSPDLR
44.m00033	568			Various|TgEST_100118983|EST|2003.05.20|P	152	178	27	0	0	1	1	1	CTTGGAGTLGNWAGASSITGDSNPLSD
44.m00036	392	TgTwinScan_5758	392	995362:1145798:1144077	242	259	18	1	1	5	5	1	NLALVDELQSLSPITDLK
44.m00036	435	TgTwinScan_5758	435	995362:1145798:1144077	285	303	19	0	0	1	1	1	ILQHGLGVEEMADNELPGR
44.m00036	624	TgTwinScan_5758	624	995362:1145798:1144077	474	506	33	0	0	2	1	1	QLSTQLLPNDATPESVCLATLTGLGANSTDAGK
44.m00036	770	TgTwinScan_5758	770	995362:1142589:1141843	141	157	17	0	0	2	2	1	LGETFGQTVLPLSFTPR
44.m00037	47	TgTwinScan_5815	37	Various|TgEST_95055732|EST|2003.05.20|Pa	217	270	54	7	5	2	2	2	FTLCPQLVPGRDDCAFFGVFDGTVGDFASENVKDLVVPQLISSPAWQEVTEMLR
44.m00037	80	TgTwinScan_5815	70	995362:1587385:1587897	28	48	21	6	5	2	2	1	DLVVPQLISSPAWQEVTEMLR
44.m00044	44	TgTwinScan_5855	44	995362:1963461:1963045	13	24	12	0	0	4	3	1	LIIISNNCPALR
44.m00044	44	TgTwinScan_5855	44	Various|TgEST_95059877|EST|2003.05.20|Pa	90	101	12	0	0	5	4	1	LIIISNNCPALR
44.m00044	90	TgTwinScan_5855	90	995362:1962873:1962715	34	52	19	4	3	0	0	3	VSCLAVTDPGDSDIIRSVE
44.m00044	90	TgTwinScan_5855	90	Various|TgEST_95059877|EST|2003.05.20|Pa	136	154	19	4	3	0	0	3	VSCLAVTDPGDSDIIRSVE
44.m00047	75	TgTwinScan_5875	75	995362:2094478:2095098	109	120	12	0	0	2	2	1	SRLDELQAQMDK
44.m00047	75	TgTwinScan_5875	75	Various|TgEST_95057592|EST|2003.05.20|Pa	114	125	12	0	0	2	2	1	SRLDELQAQMDK
44.m00047	294	TgTwinScan_5875	294	995362:2097287:2097625	38	81	44	3	3	9	5	2	QLEMVDEEPVDGELILLTQTIAYVQKIMDEHNQTQDGSPGTEQK
44.m00047	294	TgTwinScan_5875	294	Various|TgEST_95057592|EST|2003.05.20|Pa	333	376	44	3	3	9	5	2	QLEMVDEEPVDGELILLTQTIAYVQKIMDEHNQTQDGSPGTEQK
44.m00051	102	TgTwinScan_5915	102	995362:2417611:2417150	25	36	12	2	2	0	0	1	SRPDVPKLPTTY
44.m00051	135	TgTwinScan_5915	135	995362:2417611:2417150	58	72	15	0	0	3	3	1	SVVAQFNASQLITQR
44.m00051	171	TgTwinScan_5915	171	Various|TgEST_100115221|EST|2003.05.20|P	4	20	17	1	1	1	1	1	LDDVSLTHLSFGPEYEK
44.m00051	263	TgTwinScan_5915	263	Various|TgEST_100114798|EST|2003.05.20|P	45	59	15	4	4	11	5	1	VMLNSDSLLLNLMGK
44.m00056	367	TgTwinScan_5973	367	995362:2879199:2878762	63	84	22	0	0	2	1	1	DTPEASLLEGEFDEDGEDLWPR
44.m02536	150	TgTwinScan_0363	140	Various|TgEST_100120244|EST|2003.05.20|P	242	304	63	5	3	43	8	6	VLEERIEPLDEHIVSFYSMPSTASVAAMRCEDGSCPQPLSSFLPDSPFITKDGTVAVDVYAVK
44.m02554	91	TgTwinScan_5670	74	995362:349611:350102	81	97	17	0	0	1	1	1	LLEQVEAFLSQACPGEK
44.m02554	690	TgTwinScan_5670	673	995362:354709:357315	284	299	16	0	0	2	2	1	GVASGVQTLQSWTSLR
44.m02554	1104	TgTwinScan_5670	1087	995362:354709:357315	698	720	23	1	1	0	0	1	AVRPAPSYVLPPGVAPPVFAYPL
44.m02556	88	TgTwinScan_5672	88	995362:372639:372923	39	70	32	1	1	11	6	2	DGSLNYIDENDEVLVAGFGRSGHAVGDIPGVR
44.m02556	88	TgTwinScan_5672	88	Various|TgEST_100115749|EST|2003.05.20|P	1	20	20	1	1	7	3	1	DGSLNYIDENDEVLVAGFGR
44.m02556	88	TgTwinScan_5672	88	Various|TgEST_95059302|EST|2003.05.20|Pa	144	175	32	1	1	11	6	2	DGSLNYIDENDEVLVAGFGRSGHAVGDIPGVR
44.m02559	211			995362:403494:400048	300	313	14	1	1	0	0	1	YEQQVRGWVPYGFQ
44.m02565	35	TgTwinScan_5686	35	995362:472582:473196	46	58	13	1	1	1	1	1	QTTPTDIDLIFTK
44.m02565	35	TgTwinScan_5686	35	Various|TgEST_95059329|EST|2003.05.20|Pa	77	89	13	1	1	1	1	1	QTTPTDIDLIFTK
44.m02565	75	TgTwinScan_5686	75	995362:473000:473380	38	58	21	1	1	2	2	1	SVDEITQQLCSSSGPSFSGTK
44.m02565	75	TgTwinScan_5686	75	Various|TgEST_95059329|EST|2003.05.20|Pa	117	137	21	1	1	2	2	1	SVDEITQQLCSSSGPSFSGTK
44.m02565	106	TgTwinScan_5686	106	995362:473000:473380	69	111	43	4	4	3	2	3	STFTGVHAHGGPSTVDTPSRGQAAGLGPSGATAQISLADICDR
44.m02565	106	TgTwinScan_5686	106	Various|TgEST_95059329|EST|2003.05.20|Pa	148	190	43	4	4	3	2	3	STFTGVHAHGGPSTVDTPSRGQAAGLGPSGATAQISLADICDR
44.m02589	144	TgTwinScan_5712	144	995362:712616:714064	246	264	19	0	0	6	5	1	LGQSIPLELPEFPLETPSR
44.m02589	248	TgTwinScan_5712	248	995362:712616:714064	350	398	49	6	5	21	8	4	SYYYYAPAPLLSPSGSPPPAGGSRAYTTTAVPAGVASESFYHVANDAGK
44.m02589	315	TgTwinScan_5712	315	995362:712616:714064	417	441	25	4	4	9	5	1	QLTVPTLGPAAPAAAGTGEAWGDAR
44.m02589	498	TgTwinScan_5712	498	995362:715346:715939	73	86	14	0	0	1	1	1	QLAAAMNVSDPETK
44.m02589	570	TgTwinScan_5712	570	995362:715346:715939	145	156	12	0	0	1	1	1	EAAGLLEMVSQR
44.m02589	666	TgTwinScan_5712	666	995362:716475:717638	104	123	20	8	6	9	4	1	LALLSQDLEQTSSHLQQLLR
44.m02589	735	TgTwinScan_5712	735	995362:716475:717638	173	191	19	1	1	0	0	1	VALNDKDEALASAQHELSR
44.m02589	796	TgTwinScan_5712	796	995362:716475:717638	234	252	19	3	2	1	1	1	SLPFSPPADDAIYRIPTAS
44.m02589	827	TgTwinScan_5712	827	995362:716475:717638	265	336	72	2	2	12	5	7	LLEVDNASPQGAAVSPSPTGILRPAGKGDASALYTYKVTPTADTTGASPLVYPSGVSPQTFAPAQAYAGILR
44.m02591	6	TgTwinScan_5714	6	995362:736809:736423	50	67	18	0	0	5	3	3	KVPAFLTDPNHPIGSLLL
44.m02591	6	TgTwinScan_5714	6	Various|TgEST_100112904|EST|2003.05.20|P	236	253	18	0	0	5	3	3	KVPAFLTDPNHPIGSLLL
44.m02594	17	TgTwinScan_5717	52	995362:762129:762455	71	98	28	1	1	1	1	1	ASPNSESGTVSSSPDLLSSLQDVNIHTK
44.m02594	179	TgTwinScan_5717	214	995362:764295:765035	89	104	16	0	0	3	3	1	LLPSANLVPGDIIDVR
44.m02594	577	TgTwinScan_5717	612	995362:769220:769573	27	45	19	0	0	1	1	1	CTSVLLPNGTVTALTEGIR
44.m02594	758	TgTwinScan_5717	793	995362:771095:771802	42	61	20	0	0	1	1	1	ELGETTAMTGDGVNDAPALK
44.m02594	758	TgTwinScan_5717	793	Various|TgEST_100115836|EST|2003.05.20|P	24	43	20	0	0	1	1	1	ELGETTAMTGDGVNDAPALK
44.m02603	105			995362:847054:845750	167	186	20	1	1	0	0	1	ANWISFSGSVLSSALEAATR
44.m02604	148	TgTwinScan_5726	148	995362:847451:848239	238	250	13	1	1	0	0	1	MMESQGTQSGSVK
44.m02604	148	TgTwinScan_5726	148	Various|TgEST_100118672|EST|2003.05.20|P	49	61	13	1	1	0	0	1	MMESQGTQSGSVK
44.m02618	87	TgTwinScan_5748	84	995362:1059923:1060894	131	160	30	3	2	10	7	2	TLSSTVSSAQTASRTSPGTSLGVGSSLPSR
44.m02618	189	TgTwinScan_5748	186	995362:1059923:1060894	233	266	34	5	3	13	8	2	IPTSSTVWSGPVPSETVTKHYVTSSSPSHSPAPR
44.m02618	253	TgTwinScan_5748	250	995362:1059923:1060894	297	315	19	1	1	3	3	1	EVDHFTAVCTVPGPAYDLR
44.m02618	398	TgTwinScan_5748	395	995362:1061555:1062553	147	164	18	1	1	0	0	1	IPLPTFGDAPPHSPEWTK
44.m02618	398	TgTwinScan_5748	395	Various|TgEST_100115877|EST|2003.05.20|P	38	55	18	1	1	0	0	1	IPLPTFGDAPPHSPEWTK
44.m02618	419	TgTwinScan_5748	416	995362:1061555:1062553	275	286	12	1	1	10	7	1	TGGNYDSLFEWK
44.m02618	419	TgTwinScan_5748	416	Various|TgEST_100115877|EST|2003.05.20|P	59	70	12	1	1	10	7	1	TGGNYDSLFEWK
44.m02636	112			995362:1222115:1226140	346	366	21	2	2	0	0	1	GDPPAFSEDSSYENALSEPAR
44.m02636	314			995362:1222115:1226140	548	560	13	3	1	0	0	1	TDTSEYVVDGWSK
44.m02636	351			995362:1222115:1226140	585	616	32	2	1	0	0	1	DSPGDPSVATAEQPLAAAFSQCHPTLPAAPGR
44.m02636	676	TgTwinScan_5768	367	995362:1222115:1226140	910	957	48	6	4	3	2	2	VSGATWFYAPPELLQSSPVERAAGTFVGNPDADRGAGHVFEEPVFSEK
44.m02636	834	TgTwinScan_5768	525	995362:1222115:1226140	1068	1079	12	1	1	0	0	1	SVAAPQDAAEQR
44.m02636	853	TgTwinScan_5768	544	995362:1222115:1226140	1087	1134	48	3	3	1	1	3	GANLIALPDAHNPRSVPDLFHQPHLLAGASEKGLLPNIPLMENDPAMR
44.m02636	924	TgTwinScan_5768	615	995362:1222115:1226140	1158	1177	20	1	1	0	0	1	LPMTSCGTLPNDPNACSVAR
44.m02643	571	TgTwinScan_5775	498	995362:1272071:1272373	9	26	18	2	2	0	0	1	LSLPSHFDVLPVGSEAFR
44.m02644	18	TgTwinScan_5776	18	995362:1275031:1275732	104	157	54	0	0	27	9	6	PATQESASAAPHVEGQEAAAPVAQETVMQAGSPYRVVGTGELSDPTAVQVAAVK
44.m02644	18	TgTwinScan_5776	18	Various|TgEST_95056728|EST|2003.05.20|Pa	181	287	107	3	3	46	9	12	PATQESASAAPHVEGQEAAAPVAQETVMQAGSPYRVVGTGELSDPTAVQVAAVKQQQAMYTGFGLPYALNSPSAMAVTPGMAPRISHPQTPLYQYPGAPGAIPLTTS
44.m02644	102	TgTwinScan_5776	102	995362:1276482:1276847	45	67	23	0	0	3	3	1	ISHPQTPLYQYPGAPGAIPLTTS
44.m02644	102	TgTwinScan_5776	102	Various|TgEST_100121106|EST|2003.05.20|P	8	30	23	0	0	3	3	1	ISHPQTPLYQYPGAPGAIPLTTS
44.m02656	262	TgTwinScan_5786	513	995362:1372440:1372862	60	80	21	1	1	0	0	1	ASDEDEEDETEDVEDSPDLFK
44.m02662	232	TgTwinScan_5794	232	995362:1429937:1428741	240	255	16	0	0	1	1	1	LDLDAIPLQVQQQADR
44.m02662	327	TgTwinScan_5794	327	995362:1428796:1428152	75	94	20	0	0	1	1	1	NTASSGSFPHVMASGAHANK
44.m02663	117	TgTwinScan_5798	117	995362:1471562:1470342	138	174	37	0	0	1	1	1	TALVTEAHVAAGSPVTDSGNALPVLTSFCQAAQQAFK
44.m02684	115	TgTwinScan_5820	115	995362:1631438:1632052	81	92	12	1	1	1	1	1	GLCGGVNSFVAK
44.m02684	134	TgTwinScan_5820	134	995362:1631438:1632052	100	116	17	3	2	0	0	1	ENEMAGNAVQVYGVGDK
44.m02684	168	TgTwinScan_5820	168	995362:1631438:1632052	134	152	19	8	4	1	1	3	TEVTRFPWNFGQACIIADR
44.m02684	204	TgTwinScan_5820	204	995362:1632332:1633180	65	104	40	3	1	6	3	2	SAVAYDTLTLNVLTPTQAAQSAKEQLNTFEFEPEKTDVWK
44.m02684	204	TgTwinScan_5820	204	Various|TgEST_95052728|EST|2003.05.20|Pa	14	100	87	3	1	14	5	4	SAVAYDTLTLNVLTPTQAAQSAKEQLNTFEFEPEKTDVWKDLQDFYYACTVFGCMLDNIASEQSARMSAMDNASTNAGEMISSLTLR
44.m02684	270	TgTwinScan_5820	270	995362:1633258:1633467	25	45	21	0	0	1	1	1	MSAMDNASTNAGEMISSLTLR
44.m02688	531			995362:1673701:1669466	1293	1312	20	0	0	3	2	1	TPVSASPTTVFPFASEGLLK
44.m02688	531			Various|TgEST_100121083|EST|2003.05.20|P	136	155	20	0	0	3	2	1	TPVSASPTTVFPFASEGLLK
44.m02690	395	TgTwinScan_5827	395	995362:1680217:1682052	399	415	17	0	0	2	1	1	LDEEEDAPVIDWLYDSK
44.m02690	485	TgTwinScan_5827	485	995362:1680217:1682052	489	505	17	0	0	1	1	1	DLHEEDEDWNEFNDINK
44.m02690	889	TgTwinScan_5827	889	995362:1682285:1684921	567	582	16	0	0	1	1	1	AAVMHDILDTMPEGVK
44.m02690	1674	TgTwinScan_5827	1674	995362:1687860:1688309	109	128	20	1	1	2	1	1	TDMIQALGGVEGILEHTLFK
44.m02690	2114	TgTwinScan_5827	2120	995362:1692023:1693531	112	128	17	0	0	2	1	1	ATQPEMVLFNMYDDWLK
44.m02690	2367	TgTwinScan_5827	2373	995362:1692023:1693531	365	382	18	0	0	2	2	1	ALPEHTYLADLEPIGWIH
44.m02699	184	TgTwinScan_5839	184	995362:1791676:1791473	22	45	24	0	0	1	1	1	AAEEYYGQDEDTGGQQTEQHLAAL
44.m02699	287	TgTwinScan_5839	287	995362:1791117:1790791	73	92	20	1	1	8	6	1	DIIDLTSLGPNDTFYPASGR
44.m02699	478	TgTwinScan_5839	478	995362:1787958:1787272	108	125	18	2	2	6	5	1	DLFAVLQDPPQWLTDGEK
44.m02699	603	TgTwinScan_5839	603	995362:1786869:1786591	59	76	18	0	0	5	3	1	TSPDAVLSAEEISVLLQR
44.m02699	721	TgTwinScan_5839	721	995362:1785714:1785106	73	97	25	0	0	6	5	1	FLSLHDASTPPTGQTGSSQETEAEK
44.m02699	750	TgTwinScan_5839	750	995362:1785714:1785106	102	117	16	0	0	5	4	1	SVLVELYQLLDAQQYK
44.m02699	775	TgTwinScan_5839	775	995362:1785714:1785106	127	144	18	0	0	1	1	1	HLDFQPLPDYCDVHQFTK
44.m02702	363	TgTwinScan_5842	279	995362:1848253:1849749	429	446	18	3	2	0	0	1	HFMNPVPVMPLVEVITGL
44.m02708	1507	TgTwinScan_5850	461	995362:1919140:1917905	107	128	22	0	0	2	2	1	NWQPEQIITTPTHAPAPAINFA
44.m02708	1609	TgTwinScan_5850	563	995362:1919140:1917905	209	228	20	0	0	1	1	1	SFFSLPETLEDYFSGAAAER
44.m02716	36	TgTwinScan_5860	36	995362:1991031:1991618	71	85	15	1	1	0	0	1	AAVAAAAANGAETGK
44.m02716	268	TgTwinScan_5860	268	995362:1992417:1992770	78	91	14	1	1	1	1	1	LLATCGILPLPLDK
44.m02716	268	TgTwinScan_5860	268	Various|TgEST_100118877|EST|2003.05.20|P	80	93	14	1	1	1	1	1	LLATCGILPLPLDK
44.m02723	29	TgTwinScan_5872	29	Various|TgEST_95059854|EST|2003.05.20|Pa	130	170	41	60	10	162	9	7	AGGEGVNIQLPPNYGDMDLILFPEGSLKNSNNTVIPQSHLK
44.m02723	57	TgTwinScan_5872	57	995362:2078729:2078151	110	122	13	9	5	7	5	1	NSNNTVIPQSHLK
44.m02723	57	TgTwinScan_5872	57	Various|TgEST_95059852|EST|2003.05.20|Pa	4	16	13	9	5	7	5	1	NSNNTVIPQSHLK
44.m02723	72	TgTwinScan_5872	72	Various|TgEST_95059852|EST|2003.05.20|Pa	19	44	26	8	5	19	6	2	SVALYFADGADPKCASLLPFLLNYYR
44.m02723	72	TgTwinScan_5872	72	Various|TgEST_95059854|EST|2003.05.20|Pa	173	198	26	8	5	19	6	2	SVALYFADGADPKCASLLPFLLNYYR
44.m02723	127	TgTwinScan_5872	127	995362:2077781:2077359	47	65	19	26	6	48	6	3	AHMPWLSIDLENPLTEILK
44.m02723	127	TgTwinScan_5872	127	Various|TgEST_95059854|EST|2003.05.20|Pa	228	246	19	26	6	48	6	3	AHMPWLSIDLENPLTEILK
44.m02723	153	TgTwinScan_5872	153	995362:2077781:2077359	73	119	47	20	6	55	10	8	EYEVPTYGYGSRTGVPSVIVIGSDGREAQFLPICSGLEEGDRALLRW
44.m02723	153	TgTwinScan_5872	153	Various|TgEST_95059854|EST|2003.05.20|Pa	254	300	47	20	6	55	10	8	EYEVPTYGYGSRTGVPSVIVIGSDGREAQFLPICSGLEEGDRALLRW
44.m02723	206	TgTwinScan_5872	206	995362:2077781:2077359	126	140	15	8	5	14	6	1	FASDQFHVRPTLLEQ
44.m02723	206	TgTwinScan_5872	206	Various|TgEST_95059854|EST|2003.05.20|Pa	307	321	15	8	5	14	6	1	FASDQFHVRPTLLEQ
44.m02744	63	TgTwinScan_5895	63	995362:2234309:2234998	97	117	21	8	5	7	5	3	GRVYEVNLADLNNDEDQGFRK
44.m02744	63	TgTwinScan_5895	63	Various|TgEST_95059988|EST|2003.05.20|Pa	107	127	21	8	5	7	5	3	GRVYEVNLADLNNDEDQGFRK
44.m02744	95	TgTwinScan_5895	95	995362:2234309:2234998	129	141	13	0	0	1	1	1	NCLTDFHGMDMTR
44.m02744	95	TgTwinScan_5895	95	Various|TgEST_95059988|EST|2003.05.20|Pa	139	151	13	0	0	1	1	1	NCLTDFHGMDMTR
44.m02744	242	TgTwinScan_5895	242	995362:2235203:2235475	73	90	18	3	2	1	1	2	VQAESGEAQNTLTAETKA
44.m02744	242	TgTwinScan_5895	242	Various|TgEST_95059988|EST|2003.05.20|Pa	286	303	18	3	2	1	1	2	VQAESGEAQNTLTAETKA
44.m02751	275	TgTwinScan_5899	275	995362:2267078:2271730	322	345	24	0	0	2	2	1	NSVTTSPGAHQAVASQPSGSVGSR
44.m02751	623	TgTwinScan_5899	623	995362:2267078:2271730	670	706	37	0	0	5	5	2	VPSSSAGSAATSWASAGPGGKSAPQHQRPTSAVADQK
44.m02753	202	TgTwinScan_5901	202	995362:2283444:2282401	220	243	24	0	0	1	1	1	TEGGSSGSSVSTVAGMIATSAIGR
44.m02753	551	TgTwinScan_5901	551	995362:2279917:2278727	38	52	15	0	0	1	1	1	DGEFPYPFGFDPAWK
44.m02755	10			Various|TgEST_100115947|EST|2003.05.20|P	3190	3221	32	8	2	5	1	3	EHEVVLDNTGDMDEMLPDQLIPSVPRSGNLLL
44.m02755	10			Various|TgEST_95059351|EST|2003.05.20|Pa	33	64	32	8	2	5	1	3	EHEVVLDNTGDMDEMLPDQLIPSVPRSGNLLL
44.m02755	72	TgTwinScan_5902	81	995362:2287778:2287281	77	110	34	5	2	5	2	3	KESSIDLVMDLPGFTKDDVSVEVGEGQLFISGPR
44.m02755	72	TgTwinScan_5902	81	Various|TgEST_95059351|EST|2003.05.20|Pa	95	128	34	5	2	5	2	3	KESSIDLVMDLPGFTKDDVSVEVGEGQLFISGPR
44.m02755	133	TgTwinScan_5902	142	995362:2287778:2287281	138	153	16	6	4	5	2	4	SFQLPPNAVEDSVRAV
44.m02755	133	TgTwinScan_5902	142	Various|TgEST_100117886|EST|2003.05.20|P	6	21	16	6	4	5	2	4	SFQLPPNAVEDSVRAV
44.m02755	133	TgTwinScan_5902	142	Various|TgEST_95059351|EST|2003.05.20|Pa	156	171	16	6	4	5	2	4	SFQLPPNAVEDSVRAV
44.m02755	168	TgTwinScan_5902	177	995362:2287267:2287094	40	53	14	8	5	4	2	1	KVEVLLPGAAQGEK
44.m02755	168	TgTwinScan_5902	177	Various|TgEST_100117886|EST|2003.05.20|P	41	54	14	8	5	4	2	1	KVEVLLPGAAQGEK
44.m02755	168	TgTwinScan_5902	177	Various|TgEST_95059351|EST|2003.05.20|Pa	191	204	14	8	5	4	2	1	KVEVLLPGAAQGEK
44.m02771	900	TgTwinScan_5922	900	995362:2467571:2470372	143	158	16	0	0	1	1	1	GPAPVGLFGAVQEDAK
44.m02771	919	TgTwinScan_5922	919	995362:2467571:2470372	162	173	12	0	0	1	1	1	PAFSAVTSSLSR
44.m02771	1368	TgTwinScan_5922	1368	995362:2467571:2470372	611	648	38	0	0	2	2	2	ETKPETLPAFDASLLPANFKNLLEPVHFFPAEQDLEAQ
44.m02774	95	TgTwinScan_5925	95	995362:2485078:2485746	161	185	25	0	0	3	3	1	SEEDFGGGGAFPEILVAQFPLGMGK
44.m02774	540	TgTwinScan_5925	540	995362:2490747:2491274	158	173	16	0	0	3	2	1	DVSDPFGLDNLLSEAK
44.m02798	115			995362:2667086:2667805	117	141	25	1	1	0	0	1	MMLSGPPVVTQPGEGVAASCQSNSR
44.m02801	59	TgTwinScan_5952	59	995362:2685614:2684814	74	99	26	1	1	0	0	1	SEQLALKPLSPAAEPSGLAAPAAFVR
44.m02802	284	TgTwinScan_5953	284	995362:2689095:2690384	133	148	16	0	0	1	1	1	FQQYFDDAPILNVPGR
44.m02802	533	TgTwinScan_5953	533	995362:2690932:2691819	27	50	24	0	0	2	1	1	DDEGELSPEGESMAEFPLDPQLAK
44.m02813	7			995362:2799729:2800430	58	94	37	0	0	1	1	1	GDSSTAVVAVGGNTAGTIVAHASPPSSPLALSALETP
44.m02818	115	TgTwinScan_5969	159	995362:2838539:2839576	146	170	25	1	1	0	0	1	LFCACPSQLALTSAAASAAPDVYAR
44.m04614	51	TgTwinScan_5756	51	995362:1115728:1116534	60	72	13	1	1	5	4	1	GAEGQGLSPHQQR
44.m04614	95	TgTwinScan_5756	95	995362:1115728:1116534	104	119	16	3	3	7	5	3	WVEDVHPLLEFFNYSK
44.m04617	160	TgTwinScan_5773	160	995362:1254392:1255222	204	223	20	1	1	2	2	1	FLANPNSLYANSLLPAFLYK
44.m04627	148	TgTwinScan_5845	148	995362:1879475:1880122	159	177	19	1	1	2	2	1	GPMGHVGGGTGGMPAPDAR
44.m04627	275	TgTwinScan_5845	275	995362:1880740:1881009	45	67	23	1	1	2	1	2	AIGHIGQEDVVDITFDPKDGTLW
44.m04627	346			995362:1881386:1881586	35	46	12	0	0	3	1	1	MWDEEEQQWDLK
44.m04627	433	TgTwinScan_5845	433	995362:1881605:1882066	140	153	14	3	3	4	4	1	SSALADRLPVPQGA
44.m04627	433	TgTwinScan_5845	433	Various|TgEST_95050444|EST|2003.05.20|Pa	59	72	14	3	3	4	4	1	SSALADRLPVPQGA
44.m04659	185	TgTwinScan_5917	185	995362:2436392:2428689	249	266	18	0	0	3	3	1	ELPQSDVDEITAELDALR
44.m04659	391	TgTwinScan_5917	391	995362:2436392:2428689	455	470	16	0	0	1	1	1	LLSGDAVVEASELQQR
44.m04659	792	TgTwinScan_5917	792	995362:2436392:2428689	856	898	43	0	0	5	4	3	RATAPSSGASLASFFARGAGGIVLPGEADLEEHELQGILELDK
44.m04659	1068	TgTwinScan_5917	1068	995362:2436392:2428689	1132	1156	25	0	0	1	1	1	SGFPDEGEEGAEEGLGALEGETLWR
44.m04659	1365	TgTwinScan_5917	1365	995362:2436392:2428689	1429	1448	20	0	0	2	2	1	NSASSQPMGLVDAAPTLGAR
44.m04659	2159	TgTwinScan_5917	2159	995362:2436392:2428689	2223	2250	28	0	0	1	1	1	AQGTPLSPSSQQAMTALVASALAAAASR
44.m04659	2286	TgTwinScan_5917	2286	995362:2436392:2428689	2350	2375	26	0	0	4	3	1	GLLATSSPSLSPALSAASPETLSALR
44.m04667	217	TgTwinScan_5868	217	995362:2053322:2050197	102	137	36	0	0	1	1	1	GPGKVKGGQAVPASKSCAARGKKAKGAPAVCVAGAS
44.m04667	339	TgTwinScan_5868	339	995362:2053322:2050197	224	235	12	0	0	3	2	1	AGLALQQLQGQR
44.m04667	486	TgTwinScan_5868	486	995362:2053322:2050197	371	398	28	0	0	3	3	1	ADAGGVPQGALEADQLDTLEKPDAVSEK
44.m04669	16	TgTwinScan_5861	16	995362:1997566:1996937	88	114	27	0	0	1	1	1	DGVFQAELNEFLSCTLSEDGYSGVEVR
44.m04669	16	TgTwinScan_5861	16	Various|TgEST_95060074|EST|2003.05.20|Pa	67	93	27	0	0	1	1	1	DGVFQAELNEFLSCTLSEDGYSGVEVR
44.m04669	78	TgTwinScan_5861	78	995362:1997566:1996937	150	168	19	1	1	0	0	1	RFGFAPDSVELFAERVENR
44.m04669	78	TgTwinScan_5861	78	Various|TgEST_95060074|EST|2003.05.20|Pa	129	147	19	1	1	0	0	1	RFGFAPDSVELFAERVENR
44.m04669	156	TgTwinScan_5861	156	995362:1996914:1996636	48	59	12	2	2	2	1	1	DGYLISTGEPSK
44.m04669	156	TgTwinScan_5861	156	Various|TgEST_95060074|EST|2003.05.20|Pa	207	218	12	2	2	2	1	1	DGYLISTGEPSK
44.m04669	200	TgTwinScan_5861	200	995362:1996658:1996434	39	74	36	6	4	21	6	1	RGPANPLPDTIIVMDPKPEIPVVQPEEMDEGVLGPM
44.m04669	200	TgTwinScan_5861	200	Various|TgEST_95060074|EST|2003.05.20|Pa	251	286	36	6	4	21	6	1	RGPANPLPDTIIVMDPKPEIPVVQPEEMDEGVLGPM
44.m04673	62	TgTwinScan_5794	707	995362:1427049:1425568	162	181	20	0	0	1	1	1	HAPHAGAAASNGDASGAGSR
44.m04673	86	TgTwinScan_5794	731	995362:1427049:1425568	186	219	34	0	0	1	1	1	ASTGASGPGGLQAAPAGGAGAPGAPDGAVVPQGR
44.m04679	328	TgTwinScan_5713	187	995362:730894:729572	297	315	19	0	0	3	3	1	EALLAPVPTGAVAGPLAGR
44.m04681	47			995362:649842:649321	78	98	21	5	4	10	7	2	VQVYTYQPATVRFPGWAWVGY
44.m04681	47			Various|TgEST_95060118|EST|2003.05.20|Pa	74	94	21	5	4	10	7	2	VQVYTYQPATVRFPGWAWVGY
44.m04681	96			995362:649842:649321	127	165	39	2	1	40	8	9	SEAPLEETGKPKPEVDTLETSATRVDTDPEALGPLPEKQ
44.m04681	96			Various|TgEST_95060118|EST|2003.05.20|Pa	123	161	39	2	1	40	8	9	SEAPLEETGKPKPEVDTLETSATRVDTDPEALGPLPEKQ
44.m04682	80	TgTwinScan_5685	80	995362:470193:469045	275	289	15	1	1	0	0	1	SGGHDEYPPELTRGA
44.m04682	80	TgTwinScan_5685	80	Various|TgEST_95057534|EST|2003.05.20|Pa	196	210	15	1	1	0	0	1	SGGHDEYPPELTRGA
44.m04682	96	TgTwinScan_5685	96	995362:470193:469045	291	305	15	1	1	1	1	1	DTLNIPVGGEGLYAR
44.m04682	96	TgTwinScan_5685	96	Various|TgEST_95057534|EST|2003.05.20|Pa	212	226	15	1	1	1	1	1	DTLNIPVGGEGLYAR
44.m04682	143	TgTwinScan_5685	143	Various|TgEST_95057534|EST|2003.05.20|Pa	259	276	18	3	2	1	1	1	DGFGVPAQIPPEVSQHIK
44.m04682	175	TgTwinScan_5685	175	995362:468626:468204	55	69	15	2	2	3	3	1	KLADDTPSLQPFMYK
44.m04682	175	TgTwinScan_5685	175	Various|TgEST_95057534|EST|2003.05.20|Pa	291	305	15	2	2	3	3	1	KLADDTPSLQPFMYK
44.m04682	193	TgTwinScan_5685	193	995362:468626:468204	73	87	15	2	2	1	1	2	GDFTYDDYEEMFYKF
44.m04682	193	TgTwinScan_5685	193	Various|TgEST_95057534|EST|2003.05.20|Pa	309	323	15	2	2	1	1	2	GDFTYDDYEEMFYKF
44.m04692	55	TgTwinScan_5639	55	995362:110513:110193	86	100	15	0	0	1	1	1	HGANNGCIALVTVQK
44.m04692	55	TgTwinScan_5639	55	Various|TgEST_95059303|EST|2003.05.20|Pa	102	116	15	0	0	1	1	1	HGANNGCIALVTVQK
44.m04695	243	TgTwinScan_5630	243	995362:45373:44891	79	91	13	0	0	1	1	1	VIIQSVLANQPER
44.m06355	293	TgTwinScan_5626	123	995362:22631:22927	32	62	31	3	2	8	4	2	EQFFQFLQHLSADYPKQVQTVYEFLGWVADK
44.m06355	362	TgTwinScan_5626	192	995362:22928:23368	34	45	12	0	0	3	2	1	ETIYSSFYQMFR
44.m06355	379	TgTwinScan_5626	209	995362:22928:23368	51	82	32	0	0	7	5	3	KFFETAEGMNPDVGQYFSAEEPVAVTPEIPAK
44.m06355	427			995362:22928:23368	99	113	15	3	2	5	3	1	QANVAAQVLHPLPAK
44.m06355	573	TgTwinScan_5626	351	995362:23762:24202	112	126	15	0	0	1	1	1	SYDETTGESDHQQWK
44.m06355	611	TgTwinScan_5626	389	995362:24673:24921	8	23	16	0	0	3	3	1	ASGDVATRPFDSGTAK
44.m06355	719	TgTwinScan_5626	497	Various|TgEST_100120435|EST|2003.05.20|P	23	56	34	4	4	11	5	2	HALSQAICDPNISAQYFEGAFRLFSSTVSQEWEK
44.m06355	719	TgTwinScan_5626	497	Various|TgEST_100120932|EST|2003.05.20|P	13	59	47	4	4	25	6	3	HALSQAICDPNISAQYFEGAFRLFSSTVSQEWEKENLFAQLASWTGK
44.m06355	741	TgTwinScan_5626	519	995362:25791:26417	16	40	25	0	0	17	4	2	LFSSTVSQEWEKENLFAQLASWTGK
44.m06355	780	TgTwinScan_5626	558	995362:25791:26417	55	71	17	0	0	3	2	1	PPAQPAYETVYGDEEDR
44.m06355	780	TgTwinScan_5626	558	Various|TgEST_100120932|EST|2003.05.20|P	74	90	17	0	0	3	2	1	PPAQPAYETVYGDEEDR
44.m06355	806	TgTwinScan_5626	584	995362:25791:26417	81	115	35	0	0	7	6	3	HSSPQEVLYVGGIPSTVKPQQVHVLGPTVSDESRR
44.m06355	806	TgTwinScan_5626	584	Various|TgEST_100120932|EST|2003.05.20|P	100	134	35	0	0	7	6	3	HSSPQEVLYVGGIPSTVKPQQVHVLGPTVSDESRR
46.m00001	19	TgTwinScan_2722	19	995363:709677:710141	21	36	16	3	3	5	2	2	RSSDVHAVDHSGNVYK
46.m00001	19	TgTwinScan_2722	19	Various|TgEST_100109576|EST|2003.05.20|P	43	80	38	12	6	14	7	4	RSSDVHAVDHSGNVYKGFQIWTDLAPSVKEEPDLMFAK
46.m00001	35	TgTwinScan_2722	35	995363:710517:711014	1	22	22	9	5	9	6	2	GFQIWTDLAPSVKEEPDLMFAK
46.m00001	70	TgTwinScan_2722	70	995363:710517:711014	36	54	19	2	1	0	0	2	CVQIDPPGFDEPFEVPQAN
46.m00001	70	TgTwinScan_2722	70	Various|TgEST_100109576|EST|2003.05.20|P	94	112	19	2	1	0	0	2	CVQIDPPGFDEPFEVPQAN
46.m00001	91	TgTwinScan_2722	91	995363:710517:711014	57	86	30	16	5	7	3	8	NVNSLIDPMTYGDIGMLPHTNIPCVLDFLK
46.m00001	91	TgTwinScan_2722	91	Various|TgEST_100109576|EST|2003.05.20|P	115	144	30	16	5	7	3	8	NVNSLIDPMTYGDIGMLPHTNIPCVLDFLK
46.m00001	126	TgTwinScan_2722	126	995363:710517:711014	92	121	30	18	7	42	8	3	NQIYTTADPLVVAINPFRDLGNTTLDWIVR
46.m00001	126	TgTwinScan_2722	126	Various|TgEST_100109576|EST|2003.05.20|P	150	179	30	18	7	42	8	3	NQIYTTADPLVVAINPFRDLGNTTLDWIVR
46.m00001	222	TgTwinScan_2722	222	995363:711321:713048	112	130	19	11	6	17	6	1	IQNAIMAANPVLEAFGNAK
46.m00001	222	TgTwinScan_2722	222	Various|TgEST_100109576|EST|2003.05.20|P	246	264	19	11	6	17	6	1	IQNAIMAANPVLEAFGNAK
46.m00001	305	TgTwinScan_2722	305	995363:711321:713048	195	232	38	26	7	9	5	5	ERFHILPLSEYKYINPLCLDAPGIDDVAEFHEVCESFR
46.m00001	305	TgTwinScan_2722	305	Various|TgEST_100109576|EST|2003.05.20|P	329	366	38	26	7	9	5	5	ERFHILPLSEYKYINPLCLDAPGIDDVAEFHEVCESFR
46.m00001	374	TgTwinScan_2722	374	995363:711321:713048	264	276	13	4	3	6	4	1	DGGIDDAAAIEGK
46.m00001	374	TgTwinScan_2722	374	Various|TgEST_100109576|EST|2003.05.20|P	398	410	13	4	3	6	4	1	DGGIDDAAAIEGK
46.m00001	480	TgTwinScan_2722	480	995363:711321:713048	370	401	32	12	6	14	7	3	NNSLEQFFINITNEMLQKNFVDIVFDRESKLY
46.m00001	480	TgTwinScan_2722	480	Various|TgEST_100109576|EST|2003.05.20|P	504	538	35	12	6	15	7	4	NNSLEQFFINITNEMLQKNFVDIVFDRESKLYRDE
46.m00001	520	TgTwinScan_2722	520	995363:711321:713048	410	421	12	1	1	1	1	1	ELIFTSNAEVIK
46.m00001	520	TgTwinScan_2722	520	Various|TgEST_100109576|EST|2003.05.20|P	544	555	12	1	1	1	1	1	ELIFTSNAEVIK
46.m00001	537	TgTwinScan_2722	537	995363:711321:713048	427	447	21	3	2	15	4	1	NNSVLAALEDQCLAPGGSDEK
46.m00001	537	TgTwinScan_2722	537	Various|TgEST_100109576|EST|2003.05.20|P	561	581	21	3	2	15	4	1	NNSVLAALEDQCLAPGGSDEK
46.m00001	577	TgTwinScan_2722	577	995363:711321:713048	467	492	26	18	5	9	3	4	VSPNINFLISHTVGDIQYNAEGFLFK
46.m00001	577	TgTwinScan_2722	577	Various|TgEST_100109576|EST|2003.05.20|P	601	626	26	18	5	9	3	4	VSPNINFLISHTVGDIQYNAEGFLFK
46.m00001	620	TgTwinScan_2722	620	995363:711321:713048	510	524	15	9	5	6	4	1	NPVVAQLFAGIVMEK
46.m00001	620	TgTwinScan_2722	620	Various|TgEST_100109576|EST|2003.05.20|P	644	658	15	9	5	6	4	1	NPVVAQLFAGIVMEK
46.m00001	653	TgTwinScan_2722	653	Various|TgEST_100109576|EST|2003.05.20|P	677	691	15	0	0	2	2	1	SLMELINSTEPHFIR
46.m00001	774	TgTwinScan_2722	774	995363:714619:714840	22	41	20	13	6	15	6	2	ECLSSWEPLVSVLEAYYAGR
46.m00001	774	TgTwinScan_2722	774	Various|TgEST_100109576|EST|2003.05.20|P	798	817	20	13	6	15	6	2	ECLSSWEPLVSVLEAYYAGR
46.m00001	815	TgTwinScan_2722	815	995363:715181:715357	42	58	17	4	4	10	8	2	RHLVDNNVSPATVQPAF
46.m00001	815	TgTwinScan_2722	815	Various|TgEST_100109576|EST|2003.05.20|P	839	855	17	4	4	10	8	2	RHLVDNNVSPATVQPAF
46.m00005	79	TgTwinScan_2669	79	995363:229339:229557	21	39	19	3	3	3	3	2	FDIQVDKIEQFCSNLLPSR
46.m00005	79	TgTwinScan_2669	79	Various|TgEST_100119339|EST|2003.05.20|P	119	137	19	3	3	3	3	2	FDIQVDKIEQFCSNLLPSR
46.m00005	79	TgTwinScan_2669	79	Various|TgEST_95059434|EST|2003.05.20|Pa	95	113	19	3	3	3	3	2	FDIQVDKIEQFCSNLLPSR
46.m00008	1341	TgTwinScan_2655	1574	995363:91780:93669	568	590	23	1	1	0	0	1	VRADSPAPQETPAVQEPPPTLLL
46.m00010	101	TgTwinScan_2676	80	995363:265835:266371	65	100	36	1	1	0	0	1	DTPTVYLTPLVLGAAQDQVAAATATAAAISSTLNSR
46.m00021	79	TgTwinScan_2864	76	Various|TgEST_95058580|EST|2003.05.20|Pa	168	180	13	1	1	0	0	1	NAGAFDLSDPETR
46.m00023	217	TgTwinScan_2759	217	995363:1014226:1014636	100	115	16	2	2	0	0	1	SVEEEWNTLMFFTDLR
46.m00024	284	TgTwinScan_2762	284	995363:1039256:1039444	40	53	14	1	1	0	0	1	VGDDIEVRPGIISK
46.m00024	324	TgTwinScan_2762	324	995363:1039714:1040331	82	101	20	1	1	0	0	1	YAVPGGLIGVGTNIDPTLTR
46.m00027	91	TgTwinScan_2801	91	995363:1300892:1300449	105	123	19	1	1	1	1	1	NFYVEHPAVANMSAEEAER
46.m00027	91	TgTwinScan_2801	91	Various|TgEST_95058315|EST|2003.05.20|Pa	411	429	19	1	1	1	1	1	NFYVEHPAVANMSAEEAER
46.m00027	135	TgTwinScan_2801	135	995363:1300485:1300129	55	78	24	0	0	1	1	1	SFPSYILDVINQTGFQKPTAIQVQ
46.m00027	135	TgTwinScan_2801	135	Various|TgEST_95058315|EST|2003.05.20|Pa	455	478	24	0	0	1	1	1	SFPSYILDVINQTGFQKPTAIQVQ
46.m00027	168	TgTwinScan_2801	168	995363:1300485:1300129	88	99	12	1	1	0	0	1	DMIGIAETGSGK
46.m00027	168	TgTwinScan_2801	168	Various|TgEST_95058315|EST|2003.05.20|Pa	488	499	12	1	1	0	0	1	DMIGIAETGSGK
46.m00027	446	TgTwinScan_2801	524	995363:1297906:1297232	120	136	17	3	3	2	1	1	HVINYDMPNQIEDYIHR
46.m00027	446	TgTwinScan_2801	524	Various|TgEST_95058315|EST|2003.05.20|Pa	766	782	17	3	3	2	1	1	HVINYDMPNQIEDYIHR
46.m00027	496	TgTwinScan_2801	574	995363:1297906:1297232	170	192	23	4	4	5	4	1	GANQPVPPELESLGMYSSSSSGR
46.m00027	496	TgTwinScan_2801	574	Various|TgEST_95058315|EST|2003.05.20|Pa	816	838	23	4	4	5	4	1	GANQPVPPELESLGMYSSSSSGR
46.m00027	533	TgTwinScan_2801	611	995363:1297906:1297232	207	224	18	3	3	4	4	1	SGGFGGGPNALPLGSRPY
46.m00027	533	TgTwinScan_2801	611	Various|TgEST_95058315|EST|2003.05.20|Pa	853	870	18	3	3	4	4	1	SGGFGGGPNALPLGSRPY
46.m00028	13	TgTwinScan_2796	13	995363:1263764:1263216	98	121	24	3	3	2	2	1	AYPLASLEVTNQILDIVQQACSYK
46.m00028	13	TgTwinScan_2796	13	Various|TgEST_100121108|EST|2003.05.20|P	83	106	24	3	3	2	2	1	AYPLASLEVTNQILDIVQQACSYK
46.m00028	60	TgTwinScan_2796	80	995363:1262538:1262332	28	47	20	2	1	0	0	1	AADAEPLEILLHLPLLCEDK
46.m00028	60	TgTwinScan_2796	80	Various|TgEST_100121108|EST|2003.05.20|P	130	149	20	2	1	0	0	1	AADAEPLEILLHLPLLCEDK
46.m00028	95	TgTwinScan_2796	115	995363:1262055:1261804	47	62	16	1	1	0	0	1	ACGVSRPVISCSITNK
46.m00028	95	TgTwinScan_2796	115	Various|TgEST_100121108|EST|2003.05.20|P	165	180	16	1	1	0	0	1	ACGVSRPVISCSITNK
46.m00029	175	TgTwinScan_2771	175	Various|TgEST_95055894|EST|2003.05.20|Pa	31	54	24	1	1	0	0	1	GAISGSGPAFIFTLLEALSDAGVK
46.m00029	204	TgTwinScan_2771	204	995363:1087969:1087646	17	35	19	3	2	0	0	1	KLAQDLALDMVEGSAALAR
46.m00029	204	TgTwinScan_2771	204	Various|TgEST_95055894|EST|2003.05.20|Pa	60	78	19	3	2	0	0	1	KLAQDLALDMVEGSAALAR
46.m00029	235	TgTwinScan_2771	235	995363:1087969:1087646	48	66	19	1	1	0	0	1	DQVTSPGGTTIAGIAALER
46.m00029	235	TgTwinScan_2771	235	Various|TgEST_95055894|EST|2003.05.20|Pa	91	109	19	1	1	0	0	1	DQVTSPGGTTIAGIAALER
46.m00029	258	TgTwinScan_2771	258	Various|TgEST_95055894|EST|2003.05.20|Pa	114	126	13	1	1	0	0	1	NAIIQAIDATTDR
46.m01592	33	TgTwinScan_2653	2397	995363:44435:39447	33	50	18	0	0	1	1	1	LFIPQNVPLAEPAEGCWR
46.m01592	134	TgTwinScan_2653	2498	995363:44435:39447	134	150	17	0	0	2	2	1	VGLLAQDVWPGAVVCVR
46.m01593	557	TgTwinScan_2653	216	995363:56043:49630	728	751	24	0	0	1	1	1	FSASPAFLFSPSSAGQEKPEEAAR
46.m01593	1491	TgTwinScan_2653	1010	995363:56043:49630	1662	1684	23	0	0	1	1	1	DVPNFPVSPLVPVPEATAGSQSR
46.m01593	1559	TgTwinScan_2653	1078	995363:56043:49630	1730	1748	19	0	0	1	1	1	ACLSGVSLASSPFLQPAPK
46.m01594	32	TgTwinScan_2654	1257	995363:75752:74802	73	92	20	1	1	0	0	1	DRYGLPGSTSPAALGASASR
46.m01594	616	TgTwinScan_2654	1800	995363:70946:70626	6	25	20	1	1	0	0	1	VDLGKPIVVTAVELAAEGPK
46.m01599	402	TgTwinScan_2660	339	995363:146237:147022	209	221	13	0	0	1	1	1	MVGFAACDFSPIK
46.m01599	485	TgTwinScan_2660	422	995363:147836:148369	86	103	18	0	0	2	1	1	IFSYDVILNLAEDAPVPR
46.m01599	774	TgTwinScan_2660	754	995363:151618:152073	131	151	21	0	0	1	1	1	KISCDVSNVGELVQFYNDANR
46.m01599	821	TgTwinScan_2660	801	995363:153090:153539	48	65	18	0	0	1	1	1	QLMLDEDIRECEEYLEFL
46.m01601	90	TgTwinScan_2661	90	995363:160710:161795	96	120	25	4	2	3	1	2	IPSAAAGDSPIKTFGYPFYDTSLGR
46.m01601	167	TgTwinScan_2661	167	995363:160710:161795	173	187	15	1	1	0	0	1	GEDGAWHSEGNIGPL
46.m01601	331	TgTwinScan_2661	331	995363:160710:161795	337	349	13	1	1	0	0	1	LGDMAAAVAAATK
46.m01622	2034	TgTwinScan_2687	1957	995363:362640:372026	2037	2061	25	0	0	1	1	1	AASLFSLPGDSVDAPASPLAFPGER
46.m01636	211	TgTwinScan_2702	211	995363:506580:507839	108	137	30	0	0	1	1	1	VLTRPPQKPTQSLQTEEMDVDEEDEEQEEK
46.m01636	505	TgTwinScan_2702	505	995363:508209:508730	29	49	21	0	0	1	1	1	TDYLVAGALLEDGRDVTTGSK
46.m01636	546	TgTwinScan_2702	546	995363:508209:508730	70	86	17	0	0	1	1	1	ILHEQEFLAMLPENAEK
46.m01636	672	TgTwinScan_2702	672	995363:509004:509696	154	165	12	0	0	2	2	1	AALLSGPPGIGK
46.m01636	1109	TgTwinScan_2702	1152	995363:516443:516853	68	92	25	0	0	4	1	3	TTGEDNVDAADEDDDDPLRDSFILS
46.m01638	367			995363:589473:590186	171	194	24	0	0	1	1	1	SSESSSGTGSNSGSSSSGHSSSST
46.m01643	2	TgTwinScan_2716	2	995363:648844:648131	10	24	15	1	1	1	1	1	PRPGVFELNYGEESR
46.m01643	23	TgTwinScan_2716	23	995363:648844:648131	31	56	26	2	2	0	0	1	DPSTVTYGDASVGVVHHPLPAAGMYR
46.m01643	122	TgTwinScan_2716	122	995363:648844:648131	130	152	23	4	4	0	0	1	SQGGENPQNHPIMPSEAAEYGPR
46.m01664	313	TgTwinScan_2742	272	995363:851211:850405	43	68	26	0	0	1	1	1	LGQLGSTLQAFSDTSEALDAVILGNK
46.m01692	35	TgTwinScan_2780	35	995363:1153141:1154151	135	153	19	6	6	8	6	2	GFFSAAPAAATAGVSPLAR
46.m01692	107	TgTwinScan_2780	107	995363:1154392:1155210	146	160	15	1	1	1	1	1	ETNGAAHFLEHMTFK
46.m01692	129	TgTwinScan_2780	129	995363:1154936:1155565	186	205	20	10	4	8	5	2	IQLEQEIENMGAHLNAYTSR
46.m01692	161	TgTwinScan_2780	161	995363:1155883:1156290	54	80	27	6	4	32	6	3	DIPQCVDILSDILLNSTIDEEAVQMEK
46.m01692	189	TgTwinScan_2780	189	995363:1155883:1156290	82	102	21	4	2	0	0	2	VILREMEEVERQTEEVIFDRL
46.m01692	213	TgTwinScan_2780	213	995363:1156352:1157140	57	77	21	2	1	13	7	3	AFRDSPLGYTILGPEENIRNM
46.m01692	251	TgTwinScan_2780	251	995363:1156352:1157140	95	111	17	1	1	1	1	2	MVVAAAGDVDHKELTAL
46.m01692	251	TgTwinScan_2780	251	Various|TgEST_100118566|EST|2003.05.20|P	22	38	17	1	1	1	1	2	MVVAAAGDVDHKELTAL
46.m01692	312	TgTwinScan_2780	312	Various|TgEST_100118566|EST|2003.05.20|P	83	109	27	7	6	2	2	3	VGFEGVPWKSPDAVTFMLMQAIVGSYR
46.m01692	426	TgTwinScan_2780	426	995363:1157767:1158120	96	114	19	2	1	0	0	1	TQLLGHLDSTTAVAEDIGR
46.m01692	426	TgTwinScan_2780	426	Various|TgEST_100118566|EST|2003.05.20|P	198	223	26	3	1	0	0	2	TQLLGHLDSTTAVAEDIGRQMLAYGR
46.m01699	258	TgTwinScan_2793	258	995363:1238731:1239246	71	87	17	0	0	1	1	1	GGFDGFYHGGFNSGPMR
46.m01699	420	TgTwinScan_2793	420	Various|TgEST_95057073|EST|2003.05.20|Pa	55	72	18	0	0	1	1	1	GLPYSANEQHIVQFFHGF
46.m01699	441	TgTwinScan_2793	441	995363:1239853:1240164	30	49	20	0	0	1	1	1	AILPSTIPIDGRPSGEAYVQ
46.m01699	441	TgTwinScan_2793	441	Various|TgEST_95057073|EST|2003.05.20|Pa	76	95	20	0	0	1	1	1	AILPSTIPIDGRPSGEAYVQ
46.m01704	119			995363:1286000:1285827	38	53	16	1	1	5	4	1	APSGYYSGSTNTFIPR
46.m01713	78	TgTwinScan_2810	78	995363:1354815:1355087	60	72	13	0	0	1	1	1	TAQQQALLASLFK
46.m01713	202	TgTwinScan_2810	202	995363:1356710:1357570	33	51	19	2	1	4	3	1	DQPVQEVDEEEPIEVIVER
46.m01713	223	TgTwinScan_2810	223	995363:1356710:1357570	141	159	19	0	0	3	2	1	AALPAGGTPVTLETFTAWK
46.m01721	13	TgTwinScan_2818	13	995363:1429828:1429562	15	57	43	4	3	8	5	2	SVMDTVEQMQHHQAAIAANRTFASEVATLTEADSQNVHEIYVA
46.m01721	13	TgTwinScan_2818	13	Various|TgEST_95052918|EST|2003.05.20|Pa	32	74	43	4	3	8	5	2	SVMDTVEQMQHHQAAIAANRTFASEVATLTEADSQNVHEIYVA
46.m01723	393	TgTwinScan_2820	393	995363:1441749:1445531	402	420	19	0	0	5	4	1	SIQDLLESLEDEAAEESAK
46.m01727	386	TgTwinScan_2825	386	995363:1492956:1492753	48	60	13	0	0	1	1	1	NPVVKPLLEELFR
46.m01727	447	TgTwinScan_2825	447	995363:1491840:1491295	35	52	18	1	1	0	0	1	LEHSGLQNELTLVLDSLR
46.m01727	542	TgTwinScan_2825	542	995363:1490932:1490717	53	71	19	1	1	0	0	1	LLSGPLLEVGRLEGVEPDN
46.m01736	464	TgTwinScan_2833	254	Various|TgEST_95057527|EST|2003.05.20|Pa	67	86	20	1	1	1	1	1	EFAVFQGASPYLQLLSLSLR
46.m01740	163	TgTwinScan_2839	163	995363:1595894:1595097	173	191	19	1	1	9	5	1	LLELIELNEAPADLASALR
46.m01740	163	TgTwinScan_2839	163	Various|TgEST_100108687|EST|2003.05.20|P	2	20	19	1	1	9	5	1	LLELIELNEAPADLASALR
46.m01758	2	TgTwinScan_2860	2	995363:1777370:1773903	10	48	39	0	0	1	1	1	GGETTGTQPASAASAGLASLASSLQESPGVPTSHSPQTR
46.m01758	618	TgTwinScan_2860	618	995363:1777370:1773903	626	651	26	0	0	1	1	1	AQSAAAAAGAAATGESLEGLSSGGEK
46.m01758	735	TgTwinScan_2860	735	995363:1777370:1773903	743	757	15	0	0	2	2	1	AYNVLPVPSPYVNSK
46.m01758	861	TgTwinScan_2860	861	995363:1777370:1773903	869	889	21	0	0	1	1	1	WQSLHQQTVQQELVAAVNSTK
46.m01758	891	TgTwinScan_2860	891	995363:1777370:1773903	899	925	27	0	0	2	2	1	GGGDASAGLVEAPVPVCAPPWAGSSSK
46.m02866	352	TgTwinScan_2655	585	995363:88078:88950	157	173	17	1	1	0	0	1	EDSEAETAAASLLNLSK
46.m02866	385	TgTwinScan_2655	618	995363:88078:88950	190	206	17	1	1	0	0	1	SAARPAGVNDPLEGALR
46.m02866	474	TgTwinScan_2655	707	995363:89346:90410	64	87	24	2	2	0	0	1	TDEAYQGWLSTVETSLQDALDLDK
46.m02866	575	TgTwinScan_2655	808	995363:89346:90410	165	183	19	1	1	0	0	1	LQALQDDGELEGQNEGCLR
46.m02866	921	TgTwinScan_2655	1154	995363:91780:93669	148	161	14	1	1	0	0	1	TDTSDPVPTAAPSR
46.m02866	1038	TgTwinScan_2655	1271	995363:91780:93669	265	279	15	1	1	0	0	1	AQLPTPVSLVSSLPK
46.m02874	105			995363:393346:395034	115	137	23	0	0	1	1	1	NSSVPALSPLQSASASSSLCPWK
46.m02875	170	TgTwinScan_2698	170	995363:462413:462793	27	57	31	1	1	1	1	1	LDTGNVSLGDFQMSPLLHQALLIAQSEAEAR
46.m02877	234	TgTwinScan_2711	296	995363:617055:617324	60	72	13	0	0	4	4	1	RVEQPEAVACNPK
46.m02889	92	TgTwinScan_2846	88	995363:1634573:1635271	66	85	20	0	0	2	2	1	VSVEGPVVPPDPDHPKPQIK
46.m02889	172	TgTwinScan_2846	168	995363:1634893:1635537	155	172	18	4	3	4	4	1	RPPDVNQLVMSSHTEELK
46.m02889	213	TgTwinScan_2846	209	995363:1636022:1636216	18	29	12	0	0	1	1	1	MSVHEQLGTSTR
46.m02898	717	TgTwinScan_2654	947	995363:78429:76426	413	436	24	3	2	0	0	1	SFGLSSQQFEELLQTLTGVGELLK
49.m00001	130	TgTwinScan_6076	45	Various|TgEST_95055695|EST|2003.05.20|Pa	129	149	21	2	2	0	0	1	YLLDLIYTTADPLLIAINPFK
49.m00001	193	TgTwinScan_6076	108	995364:766034:765738	57	75	19	6	5	6	5	2	SQTIIVSGESGAGKTEATK
49.m00001	193	TgTwinScan_6076	108	Various|TgEST_100109576|EST|2003.05.20|P	210	228	19	6	5	6	5	2	SQTIIVSGESGAGKTEATK
49.m00001	193	TgTwinScan_6076	108	Various|TgEST_95055695|EST|2003.05.20|Pa	192	210	19	6	5	6	5	2	SQTIIVSGESGAGKTEATK
49.m00001	230	TgTwinScan_6076	145	Various|TgEST_95055695|EST|2003.05.20|Pa	229	247	19	1	1	0	0	1	IQNAVIAANPVLEAFGNAK
49.m00006	11	TgTwinScan_6233	11	995364:1948054:1947806	15	34	20	0	0	2	2	1	WSYDDVNVSDLSLVDYIAVK
49.m00006	11	TgTwinScan_6233	11	Various|TgEST_95059953|EST|2003.05.20|Pa	67	86	20	1	1	2	2	1	WSYDDVNVSDLSLVDYIAVK
49.m00006	95	TgTwinScan_6233	95	995364:1947592:1947248	43	58	16	0	0	5	4	1	NPIQVFVNAVENGGPR
49.m00006	95	TgTwinScan_6233	95	Various|TgEST_95059953|EST|2003.05.20|Pa	151	166	16	0	0	5	4	1	NPIQVFVNAVENGGPR
49.m00006	134	TgTwinScan_6233	134	995364:1947592:1947248	82	95	14	3	3	5	4	2	RVNQAIYLICTGAR
49.m00006	134	TgTwinScan_6233	134	Various|TgEST_95059953|EST|2003.05.20|Pa	190	203	14	3	3	5	4	2	RVNQAIYLICTGAR
49.m00006	156	TgTwinScan_6233	156	995364:1947143:1946976	19	33	15	1	1	5	4	1	TIAECLADEIMNCAK
49.m00006	156	TgTwinScan_6233	156	Various|TgEST_95059953|EST|2003.05.20|Pa	212	226	15	1	1	5	4	1	TIAECLADEIMNCAK
49.m00008	244	TgTwinScan_5984	85	995364:11007:11384	43	57	15	0	0	3	3	1	YTIVRQPLTTESAMK
49.m00008	244	TgTwinScan_5984	85	Various|TgEST_95059759|EST|2003.05.20|Pa	136	150	15	0	0	3	3	1	YTIVRQPLTTESAMK
49.m00008	244	TgTwinScan_5984	85	Various|TgEST_95059760|EST|2003.05.20|Pa	25	39	15	0	0	3	3	1	YTIVRQPLTTESAMK
49.m00008	310	TgTwinScan_5984	151	995364:11007:11384	109	121	13	2	1	5	5	1	LTSDYDALDVANK
49.m00008	310	TgTwinScan_5984	151	Various|TgEST_95059759|EST|2003.05.20|Pa	202	214	13	2	1	5	5	1	LTSDYDALDVANK
49.m00009	10	TgTwinScan_5987	10	995364:30917:31795	226	240	15	0	0	1	1	1	EVVSGDTFVLVGAPK
49.m00009	204	TgTwinScan_5987	204	995364:33232:33882	130	146	17	0	0	2	2	1	VVYLPVLLSGIQCDGFK
49.m00009	290	TgTwinScan_5987	290	995364:34065:34607	98	117	20	0	0	1	1	1	IQSGSLGLTECGAQLSQAMR
49.m00009	450	TgTwinScan_5987	450	995364:35548:35862	49	64	16	0	0	1	1	1	NCQNIAELILQAGLGK
49.m00009	632	TgTwinScan_5987	632	995364:37222:37983	117	130	14	0	0	1	1	1	QNLAVDLLELGFAH
49.m00009	672	TgTwinScan_5987	672	995364:37222:37983	157	174	18	0	0	2	1	1	VNIWSLPGALEAEENVAK
49.m00013	7	TgTwinScan_6043	7	995364:464396:464563	14	32	19	3	3	7	5	3	KIVKPQGVEPTEIENEVAK
49.m00013	7	TgTwinScan_6043	7	Various|TgEST_95059996|EST|2003.05.20|Pa	44	62	19	3	3	7	5	3	KIVKPQGVEPTEIENEVAK
49.m00013	62	TgTwinScan_6043	62	995364:464514:465137	126	138	13	11	5	9	6	1	AFVVFVPHAVYQK
49.m00013	62	TgTwinScan_6043	62	Various|TgEST_95059996|EST|2003.05.20|Pa	99	111	13	11	5	9	6	1	AFVVFVPHAVYQK
49.m00013	119	TgTwinScan_6043	119	995364:464514:465137	183	206	24	8	5	17	8	5	SRTLTAVQDGMLEDIVSPTEIVGK
49.m00013	119	TgTwinScan_6043	119	Various|TgEST_95059996|EST|2003.05.20|Pa	156	179	24	8	5	17	8	5	SRTLTAVQDGMLEDIVSPTEIVGK
49.m00013	166	TgTwinScan_6043	166	995364:465316:465513	35	49	15	2	2	3	3	1	DNIEDKLETFAAVYK
49.m00013	166	TgTwinScan_6043	166	Various|TgEST_95059996|EST|2003.05.20|Pa	203	217	15	2	2	3	3	1	DNIEDKLETFAAVYK
49.m00018	81	TgTwinScan_5992	81	Various|TgEST_95058467|EST|2003.05.20|Pa	214	227	14	0	0	1	1	1	NPENPGVTCSIIFK
49.m00018	115	TgTwinScan_5992	115	995364:66611:65442	307	318	12	0	0	3	3	1	ISHMTATAGEYK
49.m00018	115	TgTwinScan_5992	115	Various|TgEST_95058467|EST|2003.05.20|Pa	248	259	12	0	0	3	3	1	ISHMTATAGEYK
49.m00025	74	TgTwinScan_6105	74	995364:994143:993907	16	33	18	0	0	1	1	1	TAGLDVSVPELVANDTAR
49.m00025	74	TgTwinScan_6105	74	Various|TgEST_100110669|EST|2003.05.20|P	181	198	18	0	0	1	1	1	TAGLDVSVPELVANDTAR
49.m00027	18	TgTwinScan_6098	26	995364:947036:946818	26	49	24	7	5	8	4	1	VLVCDPIDQAGMDILSSFADVDTK
49.m00027	198			Various|TgEST_100109342|EST|2003.05.20|P	43	65	23	1	1	2	1	1	NVALETLLASSDFITLHVPLLDK
49.m00027	252			995364:942814:942473	18	52	35	10	5	10	4	3	AVAEALMANELAGAALDVFEEEKEFSKDNPLIQAK
49.m00027	252			Various|TgEST_100109342|EST|2003.05.20|P	97	131	35	10	5	10	4	3	AVAEALMANELAGAALDVFEEEKEFSKDNPLIQAK
49.m00027	337			995364:941858:941598	6	21	16	4	4	1	1	1	SQQLVSLVHLAEILGR
49.m00027	337			Various|TgEST_100109348|EST|2003.05.20|P	21	36	16	4	4	1	1	1	SQQLVSLVHLAEILGR
49.m00027	357			995364:941507:941364	12	23	12	0	0	1	1	1	LVDEPVETLHLK
49.m00027	357			Various|TgEST_100109348|EST|2003.05.20|P	41	52	12	0	0	1	1	1	LVDEPVETLHLK
49.m00027	392			995364:940562:940257	34	46	13	0	0	1	1	1	TRCDHIVNFVNVK
49.m00027	458			995364:940016:939594	78	90	13	1	1	0	0	1	FLGTPIYLQMPSR
49.m00027	533			995364:939460:939137	36	50	15	2	2	0	0	1	LAGANINIANCHLGR
49.m00027	533			Various|TgEST_100109343|EST|2003.05.20|P	25	39	15	2	2	0	0	1	LAGANINIANCHLGR
49.m00027	592	TgTwinScan_6097	32	995364:939460:939137	95	107	13	1	1	0	0	1	VFATPQSLGLDAI
49.m00027	592	TgTwinScan_6097	32	Various|TgEST_100109343|EST|2003.05.20|P	84	96	13	1	1	0	0	1	VFATPQSLGLDAI
49.m00028	86	TgTwinScan_6069	86	995364:718463:717381	296	307	12	1	1	1	1	1	NETPVIPIFRIL
49.m00028	174	TgTwinScan_6069	174	995364:716811:716044	195	216	22	1	1	0	0	1	ELGVLMLHGFTAEDALEQLFAR
49.m00030	107			995364:1335404:1335613	47	61	15	1	1	1	1	1	NQLLEGIEAVAGAVR
49.m00030	230	TgTwinScan_6153	90	995364:1336247:1336564	45	72	28	3	3	1	1	1	PVDGMNDLLNIATVATSGNVAMGQVIAK
49.m00030	291	TgTwinScan_6153	151	995364:1336677:1337060	34	78	45	3	2	1	1	2	GYSSPYFLVGEDRDIIEWQSPSILVCDYKIETAQSILPILEHFVR
49.m00030	338	TgTwinScan_6153	198	995364:1336677:1337060	81	102	22	3	3	3	3	1	APLVLIAEDFGPEVLQTCIINR
49.m00030	397	TgTwinScan_6153	257	995364:1337262:1337645	35	57	23	1	1	0	0	1	DLGLPLEDATATHVGNAASIVVR
49.m00030	498	TgTwinScan_6153	358	995364:1337796:1338197	30	55	26	2	2	2	2	1	AALETGYVPGGGVTYLALSTDEFYNK
49.m00030	593	TgTwinScan_6153	453	995364:1338307:1338597	22	37	16	3	3	0	0	1	AILTSGKPFGFGWNAK
49.m00031	81	TgTwinScan_6156	81	995364:1350733:1351077	79	90	12	1	1	0	0	1	VIDLLGPSLEDL
49.m00035	198	TgTwinScan_6126	198	995364:1136811:1136575	42	56	15	0	0	3	2	1	LTTLYNFLEAGLVDK
49.m00038	303			995364:1681381:1680323	326	346	21	0	0	1	1	1	SIGEGSETQGPSQPSPLLLPR
49.m00038	303			Various|TgEST_95052178|EST|2003.05.20|Pa	245	265	21	0	0	1	1	1	SIGEGSETQGPSQPSPLLLPR
49.m00051	96	TgTwinScan_6353	96	995364:2877420:2877998	112	146	35	4	4	1	1	4	YRPMEDRLPIIHQTLGPDYDERVLPSIGNEVLKAV
49.m00051	214	TgTwinScan_6353	214	995364:2878432:2878743	46	61	16	4	3	6	5	1	AEGEAEAATLISEAIK
49.m00051	254	TgTwinScan_6353	254	995364:2878432:2878743	86	103	18	1	1	0	0	1	SRNVMYLPSGVNMLLSQQ
49.m00052	193	TgTwinScan_6370	122	995364:3002218:3003315	170	187	18	1	1	0	0	1	STLAELVEEHDAPILEHL
49.m00056	249			Various|TgEST_95058503|EST|2003.05.20|Pa	137	156	20	0	0	1	1	1	DLGFGGFHPDDSSENYCWSR
49.m00056	353			995364:2767344:2766985	62	84	23	0	0	1	1	1	MVLQPSTAMSPAMPYYAGPEAMR
49.m00056	353			Various|TgEST_95058501|EST|2003.05.20|Pa	88	110	23	0	0	1	1	1	MVLQPSTAMSPAMPYYAGPEAMR
49.m00058	264	TgTwinScan_6391	128	995364:3160958:3161173	44	56	13	7	4	9	3	1	AAGVRPQSGPAQK
49.m00058	264	TgTwinScan_6391	128	Various|TgEST_95059645|EST|2003.05.20|Pa	192	204	13	7	4	9	3	1	AAGVRPQSGPAQK
49.m00060	44	TgTwinScan_6414	35	995364:3328587:3329657	53	118	66	13	6	1	1	4	TETDAAEPLTAEEAPRSLPIDESEKAAAPLTAEEQEAVQKSQESHQYQTEVSRLMDIIINSLYTQR
49.m00060	115	TgTwinScan_6414	106	995364:3328587:3329657	124	135	12	3	3	0	0	1	ELISNAVDALEK
49.m00060	129	TgTwinScan_6414	120	995364:3328587:3329657	138	150	13	7	4	1	1	1	FTALSHPEVLEPK
49.m00060	156	TgTwinScan_6414	147	995364:3328587:3329657	165	177	13	3	3	0	0	1	TLSIIDSGIGMTK
49.m00060	156	TgTwinScan_6414	147	Various|TgEST_95056717|EST|2003.05.20|Pa	18	30	13	3	3	0	0	1	TLSIIDSGIGMTK
49.m00060	222	TgTwinScan_6414	213	995364:3328587:3329657	231	246	16	2	2	2	1	1	NVEDDQHIWESSADAK
49.m00060	279	TgTwinScan_6414	270	995364:3328587:3329657	288	299	12	5	5	4	4	1	FSQFMSYPIYVR
49.m00060	294	TgTwinScan_6414	285	995364:3328587:3329657	303	322	20	1	1	1	1	1	TVTEEVPIEDEEAETKDEDK
49.m00060	346	TgTwinScan_6414	337	995364:3330040:3331077	16	40	25	4	3	1	1	2	KKDEWEQVNTQKAIWLRPKEEIEEK
49.m00060	409	TgTwinScan_6414	400	995364:3330040:3331077	79	91	13	6	5	0	0	1	RAPSDIYSNYFDK
49.m00060	431	TgTwinScan_6414	422	995364:3330040:3331077	101	114	14	3	3	0	0	1	RVLVADQFDDLLPK
49.m00060	451	TgTwinScan_6414	442	995364:3330040:3331077	121	134	14	5	5	1	1	1	GVVDSDDLPLNVSR
49.m00060	541	TgTwinScan_6414	532	995364:3330040:3331077	211	222	12	1	1	0	0	1	LGCYEDDTNRNK
49.m00060	579	TgTwinScan_6414	570	995364:3330040:3331077	249	269	21	6	5	5	4	1	LPENQPNIYYAAGESAEQLMK
49.m00060	769	TgTwinScan_6414	760	995364:3331361:3332278	227	245	19	1	1	0	0	1	LASGFEVEDPKDVAASLYK
49.m00060	769	TgTwinScan_6414	760	Various|TgEST_95057869|EST|2003.05.20|Pa	126	144	19	1	1	0	0	1	LASGFEVEDPKDVAASLYK
49.m00064	214	TgTwinScan_6062	214	995364:616629:618326	315	334	20	0	0	7	6	1	TLETVPLASVEEAAEPVLQR
49.m00064	495	TgTwinScan_6062	495	995364:619286:620134	12	26	15	0	0	2	2	1	YLPEEALHTVVIDNR
49.m00064	595	TgTwinScan_6062	595	995364:619286:620134	112	133	22	0	0	4	2	1	SPQVPVSGLGSAAGLVFYQPEK
49.m00064	966	TgTwinScan_6062	966	995364:620383:621777	267	287	21	0	0	2	2	1	DNAMAEWLLMSGASLAGLDLR
49.m00066	503	TgTwinScan_6254	503	995364:2142715:2141849	167	203	37	0	0	1	1	1	FLEFISPLVLDAPDTPLDEDEGGASSAFSAEQQSVSK
49.m03081	1221	TgTwinScan_5986	1221	995364:21405:19366	106	141	36	0	0	3	1	1	FVQEHATSKIDVELPPEEPPKPLSQAVPTDNSGPVK
49.m03096	85	TgTwinScan_6006	85	995364:155669:156154	145	158	14	0	0	2	2	2	GKREELQNVVSAQR
49.m03096	85	TgTwinScan_6006	85	Various|TgEST_95059618|EST|2003.05.20|Pa	3088	3101	14	0	0	2	2	2	GKREELQNVVSAQR
49.m03098	28	TgTwinScan_6008	323	995364:173385:173819	73	91	19	2	1	0	0	1	SPLIPFTLPSSGAFAVDFK
49.m03098	86			995364:173937:174455	93	104	12	1	1	0	0	1	LNDVGSIVSPFR
49.m03108	614	TgTwinScan_6020	554	995364:259915:261366	15	47	33	2	2	1	1	1	SSSVYEQLLQQWQGLLLPLATNQPPLLTSLDEK
49.m03113	575	TgTwinScan_6025	291	995364:282821:284845	636	655	20	0	0	1	1	1	GQTDQLEEFETTLLDILSLR
49.m03113	709	TgTwinScan_6025	473	995364:286010:286828	201	215	15	0	0	1	1	1	AAAALAGSDQKPGEK
49.m03134	24	TgTwinScan_6048	24	995364:499190:498816	45	57	13	5	4	13	8	2	RDNIQGITKPAIR
49.m03134	24	TgTwinScan_6048	24	Various|TgEST_100121016|EST|2003.05.20|P	62	74	13	5	4	13	8	2	RDNIQGITKPAIR
49.m03134	49	TgTwinScan_6048	49	995364:499190:498816	70	99	30	22	8	36	6	5	GLIYEEIRGVLKVFLENIIKDSVTYTEHAR
49.m03134	49	TgTwinScan_6048	49	Various|TgEST_100121016|EST|2003.05.20|P	87	116	30	23	8	36	6	5	GLIYEEIRGVLKVFLENIIKDSVTYTEHAR
49.m03138	42	TgTwinScan_6051	41	995364:531833:533491	82	98	17	1	1	0	0	1	SGNTDANLYSTPDMTTR
49.m03138	340	TgTwinScan_6051	339	995364:531833:533491	380	396	17	1	1	0	0	1	DLQQTVASEESQGEYYR
49.m03138	390	TgTwinScan_6051	389	995364:531833:533491	430	443	14	1	1	0	0	1	KLQELSESLNAAQK
49.m03138	635	TgTwinScan_6051	654	995364:535068:536723	110	123	14	1	1	0	0	1	SLNEHIASLTAELR
49.m03138	1077	TgTwinScan_6051	1096	995364:537274:537804	54	65	12	1	1	0	0	1	MHKEEAEALNSR
49.m03140	35	TgTwinScan_6054	35	Various|TgEST_95059373|EST|2003.05.20|Pa	66	77	12	1	1	0	0	1	KTCGACGYPNAK
49.m03145	1246	TgTwinScan_6063	1246	995364:631809:626206	606	623	18	0	0	3	3	1	DLGSSWSPVLFFSSLTNK
49.m03145	1536	TgTwinScan_6063	1536	995364:631809:626206	896	917	22	0	0	2	2	1	NSQLNAFFPAAFSSSVFPAGAK
49.m03160	385	TgTwinScan_6080	385	995364:799787:801724	418	440	23	1	1	0	0	1	LVDSGETAAVQSDEAVAGADPEK
49.m03160	523	TgTwinScan_6080	523	995364:799787:801724	556	582	27	1	1	0	0	1	ALEPGQLITIAYDPENPENHTPWIAVR
49.m03164	382	TgTwinScan_6084	109	995364:830139:829699	70	105	36	2	2	0	0	1	SALTGPPPNSQGTKDDYMLIGYGAIAEPTEIHMLDK
49.m03169	61			995364:884370:883060	89	117	29	0	0	1	1	1	PQTAPTPQQLIVPVSYLGDGLSYFSGVLR
49.m03169	61			Various|TgEST_95060969|EST|2003.05.20|Pa	176	204	29	0	0	1	1	1	PQTAPTPQQLIVPVSYLGDGLSYFSGVLR
49.m03169	212			995364:884370:883060	240	259	20	1	1	4	3	2	QRDPFSPFLLYLQDAVGEFK
49.m03169	212			Various|TgEST_95060969|EST|2003.05.20|Pa	327	346	20	1	1	4	3	2	QRDPFSPFLLYLQDAVGEFK
49.m03173	173	TgTwinScan_6092	173	995364:905348:904677	185	212	28	1	1	1	1	1	YEPAPHIPPLHQDDVSESTIQEHSPGTR
49.m03173	173	TgTwinScan_6092	173	Various|TgEST_95056061|EST|2003.05.20|Pa	63	90	28	1	1	1	1	1	YEPAPHIPPLHQDDVSESTIQEHSPGTR
49.m03175	176			995364:925152:924688	61	77	17	0	0	3	3	1	ASVAQLVAVPAPTPSPR
49.m03226	799	TgTwinScan_6157	802	995364:1362528:1361815	142	159	18	1	1	1	1	1	VQVLADVGQLALAALTAK
49.m03226	833	TgTwinScan_6157	836	995364:1362528:1361815	176	198	23	1	1	2	2	1	DMPLDEFSPAVPQLLMPPVPILR
49.m03254	426	TgTwinScan_6196	426	995364:1668813:1672235	596	624	29	1	1	0	0	1	LVTLQGSIESVQSGVEALATALQSFPELR
49.m03263	4023	TgTwinScan_6205	3675	995364:1733290:1732169	63	80	18	0	0	1	1	1	NQELSPVWGVDLLAAALK
49.m03276	214			995364:1888074:1889543	214	226	13	0	0	1	1	1	SLQELQHLSSSQK
49.m03276	279			995364:1888074:1889543	279	304	26	2	1	1	1	1	AGNSYVILPVLALFPVFTCDLQQVVK
49.m03276	360	TgTwinScan_6222	256	995364:1888074:1889543	360	384	25	1	1	1	1	1	LGTASAIQFTAPYLDPQTAEAVLQK
49.m03276	469			995364:1888074:1889543	469	489	21	0	0	1	1	1	SRPGDVLDDFLAATVSEGASA
49.m03288	2	TgTwinScan_6237	2	995364:1975882:1976748	99	119	21	0	0	9	4	1	APTIVDAPLIQLLADGYGQYR
49.m03316	1182	TgTwinScan_6271	1182	995364:2306602:2305607	130	147	18	0	0	1	1	1	HTVPEAAALLKVPLPVFY
49.m03317	2	TgTwinScan_6272	2	995364:2321076:2321480	17	31	15	2	2	0	0	1	GVYPPVAGGPVYWAL
49.m03317	2	TgTwinScan_6272	2	Various|TgEST_95058277|EST|2003.05.20|Pa	70	84	15	2	2	0	0	1	GVYPPVAGGPVYWAL
49.m03333	67	TgTwinScan_6293	67	995364:2451884:2451366	73	110	38	3	2	0	0	2	TVEVADCLNANVGIDPVTVVDLAKLPHANEACALEVMR
49.m03333	128	TgTwinScan_6293	157	995364:2450870:2450004	130	172	43	11	5	0	0	3	LIPGLYEPATLTKYQNADTSRGFPTDVPPHTYAVAQTAMDMLK
49.m03333	204	TgTwinScan_6293	233	995364:2449558:2449145	82	107	26	6	4	10	7	3	AGTGGARIQEIILGANPLLEAIGNAK
49.m03333	242	TgTwinScan_6293	271	995364:2448351:2448028	17	42	26	1	1	0	0	1	FVSLDVAPTGGIHGGIISNYMLELSR
49.m03333	310	TgTwinScan_6293	339	995364:2448351:2448028	85	97	13	3	2	0	0	1	SGCYEVETVNDLK
49.m03333	333	TgTwinScan_6293	362	995364:2447503:2447231	55	79	25	5	4	0	0	4	LLFSPEEEIDYFKCLSAVILAGNIK
49.m03333	410	TgTwinScan_6293	439	995364:2446527:2445835	115	127	13	2	2	0	0	1	SPLSAEQATVMIR
49.m03333	567	TgTwinScan_6293	596	995364:2444404:2443604	60	81	22	3	2	0	0	1	FLFLIVHTAAPVTYDTTEFVPK
49.m03333	695	TgTwinScan_6293	724	995364:2443369:2443013	91	110	20	4	3	2	2	1	ATFQDFVDDNNVLMSVLGAK
49.m03333	731	TgTwinScan_6293	760	995364:2442478:2442269	16	29	14	2	2	0	0	1	LAIPKEEFQLGNTK
49.m03333	1121	TgTwinScan_6293	1150	995364:2436764:2436459	8	26	19	6	2	1	1	1	TVESFNPGADLSHVELGAF
49.m03333	1167	TgTwinScan_6293	1196	995364:2436764:2436459	54	92	39	48	4	0	0	8	STSGLPVPVQPISGILFPIKIVQVSCGVDHTLLLDADGR
49.m03333	1223	TgTwinScan_6293	1252	995364:2435874:2435707	21	36	16	1	1	0	0	1	QEIVPQATEVYFAPVR
49.m03333	1294	TgTwinScan_6293	1323	995364:2435072:2434413	88	104	17	7	3	0	0	5	HESIVDIGPLDRVVCGL
49.m03333	1499	TgTwinScan_6293	1528	995364:2433590:2433252	98	112	15	2	2	0	0	1	TRPSVNPNWDPMAYN
49.m03346	50	TgTwinScan_6312	50	995364:2607522:2605912	64	103	40	0	0	2	2	2	NPASPPTSDVSAPHVPLLGAEASGGDPSADPLGGEGAMER
49.m03346	916	TgTwinScan_6312	932	995364:2601796:2600894	121	140	20	0	0	1	1	1	EEAPDYYDVILQPTDISTMK
49.m03354	210	TgTwinScan_6321	210	995364:2675824:2674643	163	182	20	0	0	1	1	1	SQAALLLPSASSPSLSPLPK
49.m03355	34	TgTwinScan_6322	2	995364:2681203:2681466	10	21	12	1	1	0	0	1	ALIPSPVYVVPQ
49.m03355	34	TgTwinScan_6322	2	Various|TgEST_95055554|EST|2003.05.20|Pa	74	85	12	1	1	0	0	1	ALIPSPVYVVPQ
49.m03355	34	TgTwinScan_6322	2	Various|TgEST_95059196|EST|2003.05.20|Pa	91	102	12	1	1	0	0	1	ALIPSPVYVVPQ
49.m03355	55			995364:2681203:2681466	31	87	57	154	10	3	2	14	ITVQQPAVCVATTPVYNVCIPVAPPPPKVTVVTPPPAILATVPSQMMLCPPPVYYLA
49.m03355	55			Various|TgEST_95055554|EST|2003.05.20|Pa	95	124	30	149	10	3	3	12	ITVQQPAVCVATTPVYNVCIPVAPPPPKVT
49.m03355	55			Various|TgEST_95059196|EST|2003.05.20|Pa	112	168	57	154	10	4	3	14	ITVQQPAVCVATTPVYNVCIPVAPPPPKVTVVTPPPAILATVPSQMMLCPPPVYYLA
49.m03356	55	TgTwinScan_6325	55	Various|TgEST_100116372|EST|2003.05.20|P	3229	3240	12	3	2	1	1	1	EASVYNTYTLPK
49.m03356	55	TgTwinScan_6325	55	Various|TgEST_95058971|EST|2003.05.20|Pa	99	110	12	3	2	1	1	1	EASVYNTYTLPK
49.m03357	183	TgTwinScan_6326	59	995364:2698109:2698309	32	50	19	0	0	1	1	1	ADVASVFDLDPETAANLYK
49.m03361	36	TgTwinScan_6330	36	995364:2729060:2728590	36	65	30	0	0	1	1	1	FLAQALPLAHLVDTLPYVDALTPEQNEEAK
49.m03361	89	TgTwinScan_6330	89	995364:2729060:2728590	89	103	15	1	1	0	0	1	SSDEEASSLEDELLK
49.m03372	683	TgTwinScan_6347	589	995364:2837024:2836479	78	101	24	1	1	0	0	1	AFDQDGWLHSGDVAVIVPGSNAVK
49.m03372	814	TgTwinScan_6346	70	995364:2835675:2835112	104	121	18	1	1	0	0	1	LVSEPFSIENELLTPTMK
49.m03397	158	TgTwinScan_6380	158	995364:3085677:3082984	282	318	37	0	0	1	1	1	GAPFISSAPGSLPAGASFVTPESLPVSPQQSVHDTSR
49.m03397	206	TgTwinScan_6380	206	995364:3085677:3082984	330	352	23	4	4	1	1	1	GHEIAAVNPLSLPQETPFVSGSR
49.m03397	369	TgTwinScan_6380	369	995364:3085677:3082984	493	505	13	1	1	0	0	1	EGVNSVVIGMPHR
49.m03397	758	TgTwinScan_6380	758	995364:3081460:3080912	75	94	20	2	2	2	1	1	HAVLHDQTTFEPYSIFDSLK
49.m03397	870	TgTwinScan_6380	870	995364:3080141:3079158	104	124	21	1	1	0	0	1	ILQLCDDREDVIHHENWELEK
49.m03397	1005	TgTwinScan_6380	1005	995364:3078630:3078388	30	46	17	5	4	3	3	1	MEQLSPFPFDLFIEDLK
49.m03405	87			995364:3187931:3189712	96	121	26	0	0	3	3	1	SGRDTADFPSSPSGVPSSEAGSSGSR
49.m03405	122			995364:3187931:3189712	131	154	24	0	0	1	1	1	ADEDVAAYVAELLSFPPPLVSTGK
49.m03405	558	TgTwinScan_6395	342	995364:3187931:3189712	567	584	18	0	0	1	1	1	IAEMLDEQDHSCSPFTDK
49.m03412	31			995364:3270915:3268204	35	52	18	1	1	0	0	1	STVVDRGDVDLPSHLLSR
49.m03412	296	TgTwinScan_6405	9	995364:3270915:3268204	300	329	30	1	1	0	0	1	QPCPDPGAGIALAQAGFEPVLGAAGAPALR
49.m03412	375	TgTwinScan_6405	88	995364:3270915:3268204	379	403	25	1	1	0	0	1	SSPAEITEDTQFPSSAPPSFLGAPK
49.m03412	504	TgTwinScan_6405	217	995364:3270915:3268204	508	526	19	1	1	0	0	1	RPSPDLLAPSAGSAATVQR
49.m03412	531	TgTwinScan_6405	244	995364:3270915:3268204	535	549	15	3	3	0	0	1	ATSPGMHLVLSPQQR
49.m03412	841	TgTwinScan_6405	554	995364:3270915:3268204	845	860	16	2	2	0	0	2	VRQQQGQLGLLQEQEK
49.m03412	895			995364:3267618:3266860	32	49	18	2	2	0	0	1	QLVQETTTPFPFAPNPSR
49.m03412	1028	TgTwinScan_6404	9	995364:3267618:3266860	165	178	14	1	1	0	0	1	EQLEYLEAQLAEQK
49.m03412	1239	TgTwinScan_6404	220	995364:3266859:3264460	243	273	31	3	2	0	0	2	DQRVKEDVIAMLTSETEMLQAQAAEATANYK
49.m03412	1961	TgTwinScan_6404	942	995364:3262951:3262547	24	40	17	5	5	0	0	1	TLSGLEDEVDHLQEMLR
49.m03412	1980	TgTwinScan_6404	961	995364:3262951:3262547	43	54	12	2	1	0	0	1	DQNDLETLSTLK
49.m03412	2206	TgTwinScan_6404	1187	995364:3261858:3260707	158	190	33	5	5	0	0	3	HAADTLLTVSAALGDGEAIGELITHMYPMLSAK
49.m03412	2337	TgTwinScan_6404	1318	995364:3261858:3260707	289	303	15	1	1	0	0	1	FVEVSPPLESLHLLK
49.m03412	2337	TgTwinScan_6404	1318	Various|TgEST_100119754|EST|2003.05.20|P	9	23	15	1	1	0	0	1	FVEVSPPLESLHLLK
49.m03412	2408	TgTwinScan_6404	1389	995364:3261858:3260707	360	379	20	2	2	0	0	1	EFTYAHHFAVLLPLTGDAIK
49.m03412	2408	TgTwinScan_6404	1389	Various|TgEST_100119754|EST|2003.05.20|P	80	99	20	2	2	0	0	1	EFTYAHHFAVLLPLTGDAIK
49.m03412	2445			995364:3260372:3259599	107	128	22	2	2	0	0	1	DTAVEAPVVPYGLQSVAAMHHR
49.m03412	2445			Various|TgEST_100119754|EST|2003.05.20|P	117	138	22	2	2	0	0	1	DTAVEAPVVPYGLQSVAAMHHR
49.m05661	30	TgTwinScan_6091	30	995364:903148:902972	32	48	17	0	0	3	3	1	FTVDCQKPVDDNIIEAK
49.m05661	30	TgTwinScan_6091	30	Various|TgEST_100119809|EST|2003.05.20|P	40	56	17	0	0	3	3	1	FTVDCQKPVDDNIIEAK
49.m05661	30	TgTwinScan_6091	30	Various|TgEST_95059933|EST|2003.05.20|Pa	66	82	17	0	0	3	3	1	FTVDCQKPVDDNIIEAK
49.m05661	122	TgTwinScan_6091	122	995364:901594:901328	77	88	12	1	1	0	0	1	YFQMPQEDETAA
49.m05661	122	TgTwinScan_6091	122	Various|TgEST_100119740|EST|2003.05.20|P	92	103	12	1	1	0	0	1	YFQMPQEDETAA
49.m05661	122	TgTwinScan_6091	122	Various|TgEST_95059933|EST|2003.05.20|Pa	158	169	12	1	1	0	0	1	YFQMPQEDETAA
49.m05663	175			995364:1035070:1037649	191	208	18	1	1	0	0	1	MELRSPSTPGGSEPASSA
49.m05663	207			995364:1035070:1037649	223	238	16	0	0	2	2	2	SQRSPTGSSSPLLRTS
49.m05663	509			995364:1035070:1037649	525	546	22	0	0	3	3	1	GASTASLHSEPGAASMPGPSPK
49.m05663	577			995364:1035070:1037649	593	619	27	0	0	1	1	1	MLYAGAPTTVQSHPGSASLEVPAAFGK
49.m05663	662			995364:1035070:1037649	678	689	12	0	0	1	1	1	STGTAPETPMPR
49.m05663	662			Various|TgEST_95059642|EST|2003.05.20|Pa	539	550	12	0	0	1	1	1	STGTAPETPMPR
49.m05663	690			995364:1035070:1037649	706	727	22	0	0	3	2	3	YEPHHPSSPAPTPTVSGPLISA
49.m05663	690			Various|TgEST_95059642|EST|2003.05.20|Pa	567	588	22	0	0	3	2	3	YEPHHPSSPAPTPTVSGPLISA
49.m05665	158	TgTwinScan_6113	158	995364:1058634:1059983	54	82	29	0	0	1	1	1	VTFVDRPSAALLSFLHLEEEDVPYGVVIK
49.m05666	506			995364:1216906:1226565	532	557	26	0	0	1	1	1	SLPACSSSSSSRIFSDSPLARFRLET
49.m05689	298			995364:1885543:1886940	344	356	13	0	0	1	1	1	SLQELQHLSSSQK
49.m05689	363			995364:1885543:1886940	409	434	26	2	1	1	1	1	AGNSYVILPVLALFPVFTCDLQQVVK
49.m05704	1968	TgTwinScan_6267	1586	995364:2280081:2280641	95	112	18	0	0	1	1	1	STAPLPVPDFFTSVSLYR
49.m05704	2002	TgTwinScan_6267	1620	995364:2280081:2280641	129	150	22	1	1	2	2	1	LAPALQSPEEAMRNPFPLIEAL
49.m05723	203	TgTwinScan_6354	203	995364:2888512:2888141	96	112	17	0	0	1	1	1	LHDTPLDLHRFYDFDSQ
49.m05723	223	TgTwinScan_6354	223	995364:2887702:2887382	4	22	19	1	1	0	0	1	TTDRDGTVPHSAPHHTDVR
49.m05723	346	TgTwinScan_6354	346	995364:2887148:2886507	62	97	36	0	0	2	2	2	SRATAQDAPFQQGESSPTTVEAPATTSLVPEQSSPR
49.m05723	729	TgTwinScan_6354	729	995364:2885376:2884639	177	193	17	0	0	1	1	1	EGETGADGGQWIDAGKK
49.m05723	748	TgTwinScan_6354	748	995364:2885376:2884639	196	216	21	0	0	3	3	1	GPGGPAPGAQAGAAAGAGQER
49.m05732	137	TgTwinScan_6403	132	995364:3254702:3253032	157	185	29	0	0	4	4	1	GAQSTQAAAGASPSGASGKPGQAAVTGEK
50.m00005	305	TgTwinScan_4167	274	995291:1134879:1135301	64	83	20	4	4	4	3	2	LRLLYEANPMAFLAEQAGGK
50.m00005	305	TgTwinScan_4167	274	Various|TgEST_95057030|EST|2003.05.20|Pa	6	25	20	4	4	4	3	2	LRLLYEANPMAFLAEQAGGK
50.m00005	305	TgTwinScan_4167	274	Various|TgEST_95057948|EST|2003.05.20|Pa	311	330	20	4	4	4	3	2	LRLLYEANPMAFLAEQAGGK
50.m00005	332	TgTwinScan_4167	301	995291:1134879:1135301	91	102	12	2	2	0	0	1	IMDIQPSELHQR
50.m00005	332	TgTwinScan_4167	301	Various|TgEST_95057030|EST|2003.05.20|Pa	33	44	12	2	2	0	0	1	IMDIQPSELHQR
50.m00005	332	TgTwinScan_4167	301	Various|TgEST_95057948|EST|2003.05.20|Pa	338	349	12	2	2	0	0	1	IMDIQPSELHQR
50.m00006	45	TgTwinScan_4170	45	995291:1159567:1158953	22	33	12	1	1	0	0	1	LADAVGVTLGPK
50.m00006	45	TgTwinScan_4170	45	Various|TgEST_100112227|EST|2003.05.20|P	67	78	12	1	1	0	0	1	LADAVGVTLGPK
50.m00006	45	TgTwinScan_4170	45	Various|TgEST_95059076|EST|2003.05.20|Pa	122	133	12	1	1	0	0	1	LADAVGVTLGPK
50.m00006	98	TgTwinScan_4170	98	995291:1159567:1158953	75	96	22	2	2	0	0	1	QVASTTNDIAGDGTTTATLLAR
50.m00006	98	TgTwinScan_4170	98	Various|TgEST_95059076|EST|2003.05.20|Pa	175	196	22	2	2	0	0	1	QVASTTNDIAGDGTTTATLLAR
50.m00006	204	TgTwinScan_4170	204	995291:1158875:1158003	186	213	28	8	5	0	0	3	TLTHELELVEGLKFDRGYISPYFITNSK
50.m00006	204	TgTwinScan_4170	204	Various|TgEST_100112227|EST|2003.05.20|P	226	253	28	8	5	0	0	3	TLTHELELVEGLKFDRGYISPYFITNSK
50.m00006	204	TgTwinScan_4170	204	Various|TgEST_95059076|EST|2003.05.20|Pa	282	309	28	8	5	0	0	3	TLTHELELVEGLKFDRGYISPYFITNSK
50.m00006	309	TgTwinScan_4170	309	995291:1157994:1157575	73	107	35	2	2	0	0	1	AMLHDIAVMTGGQVVTEETGGSLEDAHQMPQMLGR
50.m00006	309	TgTwinScan_4170	309	Various|TgEST_100112227|EST|2003.05.20|P	331	365	35	2	2	0	0	1	AMLHDIAVMTGGQVVTEETGGSLEDAHQMPQMLGR
50.m00006	309	TgTwinScan_4170	309	Various|TgEST_95059076|EST|2003.05.20|Pa	387	421	35	2	2	0	0	1	AMLHDIAVMTGGQVVTEETGGSLEDAHQMPQMLGR
50.m00006	429	TgTwinScan_4170	429	995291:1157305:1156589	97	119	23	3	3	3	2	1	AAVEEGIVPGGGTALLYASETLK
50.m00006	429	TgTwinScan_4170	429	Various|TgEST_100112227|EST|2003.05.20|P	451	473	23	3	3	3	2	1	AAVEEGIVPGGGTALLYASETLK
50.m00006	429	TgTwinScan_4170	429	Various|TgEST_95059076|EST|2003.05.20|Pa	507	529	23	3	3	3	2	1	AAVEEGIVPGGGTALLYASETLK
50.m00006	477	TgTwinScan_4170	477	995291:1157305:1156589	145	163	19	5	5	1	1	1	TIADNAGHEGAVVVGNLLR
50.m00006	477	TgTwinScan_4170	477	Various|TgEST_100112227|EST|2003.05.20|P	499	517	19	5	5	1	1	1	TIADNAGHEGAVVVGNLLR
50.m00006	477	TgTwinScan_4170	477	Various|TgEST_95059076|EST|2003.05.20|Pa	555	573	19	5	5	1	1	1	TIADNAGHEGAVVVGNLLR
50.m00006	527	TgTwinScan_4170	527	995291:1156761:1156282	111	134	24	1	1	1	1	1	TALSDAASVASLMTTTEAAVVEAK
50.m00006	527	TgTwinScan_4170	527	Various|TgEST_100112227|EST|2003.05.20|P	549	572	24	1	1	1	1	1	TALSDAASVASLMTTTEAAVVEAK
50.m00006	527	TgTwinScan_4170	527	Various|TgEST_95059076|EST|2003.05.20|Pa	605	628	24	1	1	1	1	1	TALSDAASVASLMTTTEAAVVEAK
50.m00008	451	TgTwinScan_4336	448	995291:2468841:2468641	24	45	22	2	2	0	0	1	DMMTHGPVSGAFMVYEDFLSYK
50.m00008	451	TgTwinScan_4336	448	Various|TgEST_95055349|EST|2003.05.20|Pa	598	619	22	2	2	0	0	1	DMMTHGPVSGAFMVYEDFLSYK
50.m00009	14	TgTwinScan_4364	14	995291:2682405:2683412	31	56	26	36	7	19	8	4	KGNADSQLMNTAKDFLAGGISAGVSK
50.m00009	14	TgTwinScan_4364	14	Various|TgEST_95059049|EST|2003.05.20|Pa	133	158	26	37	7	19	8	4	KGNADSQLMNTAKDFLAGGISAGVSK
50.m00009	50	TgTwinScan_4364	50	995291:2682405:2683412	67	87	21	2	2	5	5	3	MLIQTQDSIPEIKEGKIPRYT
50.m00009	50	TgTwinScan_4364	50	Various|TgEST_95059049|EST|2003.05.20|Pa	169	189	21	2	2	5	5	3	MLIQTQDSIPEIKEGKIPRYT
50.m00009	78	TgTwinScan_4364	78	995291:2682405:2683412	95	107	13	10	5	6	4	2	RVSAEQGVASLWR
50.m00009	78	TgTwinScan_4364	78	Various|TgEST_95059049|EST|2003.05.20|Pa	197	209	13	10	5	6	4	2	RVSAEQGVASLWR
50.m00009	99	TgTwinScan_4364	99	995291:2682405:2683412	116	131	16	14	6	20	7	2	YFPTQAFNFAFKDTFK
50.m00009	99	TgTwinScan_4364	99	Various|TgEST_95059049|EST|2003.05.20|Pa	218	233	16	14	6	20	7	2	YFPTQAFNFAFKDTFK
50.m00009	129	TgTwinScan_4364	129	995291:2682405:2683412	146	174	29	15	3	5	4	3	FFCTNVASGGLAGASSLVIVYPLDFARTR
50.m00009	129	TgTwinScan_4364	129	Various|TgEST_95059049|EST|2003.05.20|Pa	248	276	29	15	3	5	4	3	FFCTNVASGGLAGASSLVIVYPLDFARTR
50.m00009	161	TgTwinScan_4364	161	995291:2682405:2683412	178	190	13	2	2	0	0	1	DVGKGNEREFTGL
50.m00009	161	TgTwinScan_4364	161	Various|TgEST_95059049|EST|2003.05.20|Pa	280	292	13	2	2	0	0	1	DVGKGNEREFTGL
50.m00009	216	TgTwinScan_4364	216	995291:2682405:2683412	233	269	37	15	5	31	8	2	AMLFGPNNDANLFYKWAVAQTVTAAAGVASYPFDTVR
50.m00009	216	TgTwinScan_4364	216	Various|TgEST_95059049|EST|2003.05.20|Pa	335	371	37	15	5	31	8	2	AMLFGPNNDANLFYKWAVAQTVTAAAGVASYPFDTVR
50.m00009	262	TgTwinScan_4364	262	995291:2682405:2683412	279	295	17	4	3	5	4	2	KKGEQEIQYTGTADCWK
50.m00009	262	TgTwinScan_4364	262	Various|TgEST_95059049|EST|2003.05.20|Pa	381	397	17	4	3	5	4	2	KKGEQEIQYTGTADCWK
50.m00009	300			995291:2682405:2683412	317	332	16	7	4	2	2	1	GAGGALVLVFYDELKK
50.m00009	300			Various|TgEST_95059049|EST|2003.05.20|Pa	419	434	16	7	4	2	2	1	GAGGALVLVFYDELKK
50.m00011	140	TgTwinScan_4475	140	995291:3422998:3423618	107	121	15	3	3	0	0	1	VALGTWPPVLGLFQK
50.m00011	362	TgTwinScan_4475	338	995291:3425515:3425691	3	45	43	3	2	0	0	2	DLHSDDVGGAALFLLSPLARAVSGVTLYVDNGLHAMGQAVDSR
50.m00012	36	TgTwinScan_4045	36	995291:213806:214366	65	79	15	0	0	1	1	1	KGDYVDIVCDPSVQK
50.m00012	36	TgTwinScan_4045	36	Various|TgEST_95059369|EST|2003.05.20|Pa	85	99	15	0	0	1	1	1	KGDYVDIVCDPSVQK
50.m00012	111	TgTwinScan_4045	111	995291:213806:214366	140	151	12	1	1	2	2	1	ENDAAHHEAHLK
50.m00012	111	TgTwinScan_4045	111	Various|TgEST_95059369|EST|2003.05.20|Pa	160	171	12	1	1	2	2	1	ENDAAHHEAHLK
50.m00012	145	TgTwinScan_4045	145	995291:213806:214366	174	186	13	0	0	1	1	1	MEVLEPAPFVESY
50.m00012	145	TgTwinScan_4045	145	Various|TgEST_95059369|EST|2003.05.20|Pa	194	206	13	0	0	1	1	1	MEVLEPAPFVESY
50.m00019	212	TgTwinScan_4438	212	995291:3202407:3203006	93	109	17	1	1	0	0	1	LAGWTDNTHTATAGTPK
50.m00019	212	TgTwinScan_4438	212	Various|TgEST_95058833|EST|2003.05.20|Pa	256	272	17	1	1	0	0	1	LAGWTDNTHTATAGTPK
50.m00019	247	TgTwinScan_4438	247	995291:3202407:3203006	128	146	19	0	0	2	1	1	GYLPDNALERVLAGDFEGF
50.m00019	247	TgTwinScan_4438	247	Various|TgEST_95058833|EST|2003.05.20|Pa	291	309	19	0	0	2	1	1	GYLPDNALERVLAGDFEGF
50.m00026	86	TgTwinScan_4095	86	995291:586223:586828	160	178	19	1	1	8	6	1	GTLVEGADFYLPTAQEQQR
50.m00026	221	TgTwinScan_4095	221	995291:587857:588186	47	68	22	7	3	7	2	3	AEYDVTDGPNDQGEMYTRPGIL
50.m00026	258	TgTwinScan_4095	258	995291:588187:588669	36	53	18	1	1	1	1	1	YANGGAYPPDLSLITAAR
50.m00026	258	TgTwinScan_4095	258	Various|TgEST_100120928|EST|2003.05.20|P	11	28	18	1	1	1	1	1	YANGGAYPPDLSLITAAR
50.m00026	285	TgTwinScan_4095	285	995291:588187:588669	63	81	19	6	3	1	1	4	LLGGYRDPPEGVELRPGLY
50.m00026	285	TgTwinScan_4095	285	Various|TgEST_100120928|EST|2003.05.20|P	38	56	19	6	3	1	1	4	LLGGYRDPPEGVELRPGLY
50.m00026	340	TgTwinScan_4095	340	995291:588753:589010	27	46	20	1	1	5	4	2	DVVNFLTWATEPTADERKLY
50.m00026	340	TgTwinScan_4095	340	Various|TgEST_100120928|EST|2003.05.20|P	93	112	20	2	2	5	4	2	DVVNFLTWATEPTADERKLY
50.m00027	235	TgTwinScan_4096	235	995291:593152:593664	94	117	24	1	1	1	1	1	DSSDSGDVAAVGEETDSAVADGSK
50.m00027	280	TgTwinScan_4096	280	995291:593983:594105	17	38	22	1	1	0	0	1	QYVGVIGIGTPPQFVQPIFDTG
50.m00027	349	TgTwinScan_4096	349	995291:594465:594827	70	108	39	3	3	2	2	2	IEGSTGIDDFTVGPFLVKGQSFGLVESEGGHNMHGNIFK
50.m00027	349	TgTwinScan_4096	349	Various|TgEST_100110521|EST|2003.05.20|P	83	121	39	3	3	2	2	2	IEGSTGIDDFTVGPFLVKGQSFGLVESEGGHNMHGNIFK
50.m00027	447	TgTwinScan_4096	447	995291:595520:595999	53	65	13	2	2	4	4	1	FYEAPIHMFPVTR
50.m00027	447	TgTwinScan_4096	447	Various|TgEST_100110521|EST|2003.05.20|P	181	193	13	2	2	4	4	1	FYEAPIHMFPVTR
50.m00027	485	TgTwinScan_4096	485	995291:595520:595999	91	111	21	2	2	1	1	1	NYVILDSGTSFNTMPSGELGK
50.m00027	485	TgTwinScan_4096	485	Various|TgEST_100110521|EST|2003.05.20|P	219	239	21	2	2	1	1	1	NYVILDSGTSFNTMPSGELGK
50.m00027	514	TgTwinScan_4096	514	Various|TgEST_100110521|EST|2003.05.20|P	248	271	24	3	3	3	3	1	ECNLDDPEFTSDFPTITYVIGGVK
50.m00027	602	TgTwinScan_4096	602	995291:596750:596986	37	60	24	4	3	1	1	2	AVHNDDNSAYLSNVLNEYPGAHIR
50.m00027	602	TgTwinScan_4096	602	Various|TgEST_100110521|EST|2003.05.20|P	336	359	24	4	3	1	1	2	AVHNDDNSAYLSNVLNEYPGAHIR
50.m00028	127	TgTwinScan_4099	145	995291:610059:610424	101	114	14	0	0	1	1	1	TGYSGLINEPHVTK
50.m00028	175	TgTwinScan_4099	193	995291:610865:611221	43	58	16	1	1	2	2	1	VEPVGSEGELWTSGFR
50.m00028	280	TgTwinScan_4099	298	995291:611935:612456	88	118	31	0	0	1	1	1	SESEQSYTYDAEREEEETGEDTALAEAHGLK
50.m00028	341	TgTwinScan_4099	359	995291:611935:612456	149	173	25	3	2	5	3	2	KEDKNEEQDLEDEEDEEPLARDEEL
50.m00032	175	TgTwinScan_4130	175	995291:855076:855735	202	219	18	0	0	2	2	1	AFYESLYEENPNSLIALR
50.m00035	23	TgTwinScan_4164	23	995291:1105135:1106202	27	47	21	2	2	0	0	1	GWDQIAQDTDAVQEACLDFAR
50.m00035	183	TgTwinScan_4164	183	995291:1105135:1106202	187	200	14	1	1	1	1	1	PIMQSIALLDSLDK
50.m00035	339	TgTwinScan_4164	339	995291:1106832:1107266	103	115	13	0	0	1	1	1	YPASTIQILGAEK
50.m00035	402	TgTwinScan_4164	402	995291:1108422:1108724	67	83	17	4	2	1	1	1	IDAFADEETPESADGIR
50.m00042	39	TgTwinScan_4225	39	995291:1563591:1564004	81	114	34	13	4	5	3	2	KYIPTLGVEVHPLKFQTNFGMITFNVWDTAGQEK
50.m00042	112	TgTwinScan_4225	112	995291:1564061:1564480	107	119	13	6	4	4	3	1	VCENIPIVLVGNK
50.m00042	168	TgTwinScan_4225	168	Various|TgEST_100119688|EST|2003.05.20|P	24	72	49	11	6	17	7	6	RLTNQPALSFVGEHAKAPEIQIDPNLVQEAERELQAAVSTAIDDDDEDL
50.m00042	184	TgTwinScan_4225	184	995291:1565345:1565494	17	49	33	5	5	12	7	4	APEIQIDPNLVQEAERELQAAVSTAIDDDDEDL
50.m00049	156	TgTwinScan_4250	156	995291:1783220:1782750	10	39	30	0	0	1	1	1	TTGVVLDSGDGVTHAVPVYEGFSLSHAIMR
50.m00056	763	TgTwinScan_4189	745	995291:1310209:1309910	50	70	21	1	1	0	0	1	NVFLTPHAFTAENGLATPTMK
50.m00057	87	TgTwinScan_4159	56	995291:1074991:1074617	91	118	28	1	1	1	1	2	LFHQELDRELAAGHIASLVAEYDPVATR
50.m00058	63	TgTwinScan_4152	49	995291:1024135:1023446	186	204	19	0	0	2	1	1	ELTDATFEHDTQASTGATT
50.m00058	63	TgTwinScan_4152	49	Various|TgEST_100110972|EST|2003.05.20|P	8	32	25	6	5	19	5	2	ELTDATFEHDTQASTGATTGHWFVK
50.m00058	63	TgTwinScan_4152	49	Various|TgEST_95059180|EST|2003.05.20|Pa	116	140	25	6	5	19	5	2	ELTDATFEHDTQASTGATTGHWFVK
50.m00058	63	TgTwinScan_4152	49	Various|TgEST_95059181|EST|2003.05.20|Pa	86	104	19	0	0	2	1	1	ELTDATFEHDTQASTGATT
50.m00058	114	TgTwinScan_4152	100	995291:1023445:1022675	119	134	16	1	1	0	0	1	INVAKLDATSNSITAK
50.m00058	114	TgTwinScan_4152	100	Various|TgEST_95059180|EST|2003.05.20|Pa	167	182	16	1	1	0	0	1	INVAKLDATSNSITAK
50.m00058	133	TgTwinScan_4152	119	Various|TgEST_95059180|EST|2003.05.20|Pa	186	199	14	7	5	17	7	2	IQGFPTLYYLANGK
50.m00058	163	TgTwinScan_4152	149	Various|TgEST_100120490|EST|2003.05.20|P	25	44	20	4	3	2	2	2	AEGGWKSVEGETIPSPLTTF
50.m00060	368	TgTwinScan_4140	270	995291:924350:923679	86	108	23	1	1	1	1	1	AVPGGFVDPTDGPLIVTPILREL
50.m00060	368	TgTwinScan_4140	270	Various|TgEST_100113609|EST|2003.05.20|P	3	25	23	1	1	1	1	1	AVPGGFVDPTDGPLIVTPILREL
50.m00060	368	TgTwinScan_4140	270	Various|TgEST_95058367|EST|2003.05.20|Pa	57	79	23	1	1	1	1	1	AVPGGFVDPTDGPLIVTPILREL
50.m00067	60			Various|TgEST_95060234|EST|2003.05.20|Pa	691	702	12	1	1	2	2	1	LDTGNYSWSSQK
50.m00067	78	TgTwinScan_4023	117	995291:34527:34342	19	33	15	0	0	13	5	1	LLGVVYNASNNELVR
50.m00067	78	TgTwinScan_4023	117	Various|TgEST_95060234|EST|2003.05.20|Pa	709	723	15	0	0	13	5	1	LLGVVYNASNNELVR
50.m00067	99	TgTwinScan_4023	138	995291:34527:34342	40	51	12	3	3	10	6	1	NSIVAIDATPFK
50.m00067	99	TgTwinScan_4023	138	Various|TgEST_95060234|EST|2003.05.20|Pa	730	741	12	4	4	10	6	1	NSIVAIDATPFK
50.m00067	149	TgTwinScan_4023	188	995291:33372:33052	47	68	22	5	5	14	6	5	QQGVPKLDPLLEEQFNTGRLLA
50.m00067	149	TgTwinScan_4023	188	Various|TgEST_95060234|EST|2003.05.20|Pa	780	801	22	5	5	14	6	5	QQGVPKLDPLLEEQFNTGRLLA
50.m00067	182	TgTwinScan_4023	221	Various|TgEST_95060234|EST|2003.05.20|Pa	813	827	15	0	0	1	1	1	ADGYILEGEELMFYK
50.m00069	125	TgTwinScan_4300	125	995291:2163860:2164426	131	145	15	1	1	0	0	1	DAASLIEFAVMHAGK
50.m00069	125	TgTwinScan_4300	125	Various|TgEST_95053386|EST|2003.05.20|Pa	5	19	15	1	1	0	0	1	DAASLIEFAVMHAGK
50.m00069	205	TgTwinScan_4300	205	995291:2165209:2165814	20	33	14	1	1	2	1	1	ALAPTWEEVATALK
50.m00069	379	TgTwinScan_4300	379	Various|TgEST_95053386|EST|2003.05.20|Pa	259	277	19	1	1	1	1	1	GDFSQESINTFLTQLLAGK
50.m00072	157	TgTwinScan_4312	157	995291:2254529:2255518	283	300	18	1	1	1	1	1	ILNEFSHTDYFPQIQQER
50.m00072	222	TgTwinScan_4312	222	995291:2255770:2256018	41	55	15	4	2	0	0	1	SSGSFFDDPADENER
50.m00072	345	TgTwinScan_4312	352	995291:2258386:2258730	80	113	34	1	1	0	0	1	YVEPLANGVSIITTFIEELPEDQLTDFPEMSMSR
50.m00072	558	TgTwinScan_4312	565	995291:2260680:2261189	81	99	19	10	3	0	0	3	DTSFLPEADYPERPYAILF
50.m00072	725	TgTwinScan_4312	732	995291:2261795:2262499	115	143	29	1	1	0	0	1	LPAMGGIPHDTYGMTTASIETYIHGILEK
50.m00072	764	TgTwinScan_4312	771	995291:2261795:2262499	154	170	17	0	0	1	1	1	QLVGGPDGDLGSNALLK
50.m00072	764	TgTwinScan_4312	771	Various|TgEST_100110845|EST|2003.05.20|P	36	52	17	0	0	1	1	1	QLVGGPDGDLGSNALLK
50.m00072	785	TgTwinScan_4312	792	995291:2261795:2262499	175	198	24	2	1	0	0	2	TTSIVDGSGVLHDPEGLDINELRR
50.m00072	867	TgTwinScan_4312	874	995291:2262725:2263294	84	106	23	1	1	0	0	1	GSADLFNPCGGRPASVTPFNVDK
50.m00072	867	TgTwinScan_4312	874	Various|TgEST_100110845|EST|2003.05.20|P	139	161	23	1	1	0	0	1	GSADLFNPCGGRPASVTPFNVDK
50.m00072	1041	TgTwinScan_4312	1048	995291:2263950:2264729	241	257	17	1	1	0	0	1	ALPDVLVPGLMSIETLR
50.m00072	1041	TgTwinScan_4312	1048	Various|TgEST_100110845|EST|2003.05.20|P	313	329	17	1	1	0	0	1	ALPDVLVPGLMSIETLR
50.m00081	157	TgTwinScan_4398	157	995291:2892622:2892960	90	106	17	0	0	1	1	1	LLDPFVFYGYPTIQTLR
50.m00085	105	TgTwinScan_4460	33	995291:3339328:3337463	359	384	26	1	1	0	0	1	ARGDVVGIDLGTTNSCVAVMEGSQPK
50.m00085	161	TgTwinScan_4460	89	995291:3339328:3337463	415	429	15	6	5	1	1	1	RQAVTNPENTVFATK
50.m00085	214	TgTwinScan_4460	142	995291:3339328:3337463	468	481	14	6	4	1	1	1	SYSPSQISAFILTK
50.m00085	273	TgTwinScan_4460	201	995291:3337462:3336407	55	70	16	2	2	1	1	1	IINEPTAAALAFGMDK
50.m00085	377	TgTwinScan_4460	305	995291:3337462:3336407	159	176	18	2	2	2	2	1	VQTEVNLPFITADQTGPK
50.m00085	403	TgTwinScan_4460	331	995291:3337462:3336407	185	204	20	7	6	1	1	1	AKLEELVGGLLQQSVEPCEK
50.m00085	403	TgTwinScan_4460	331	Various|TgEST_100112825|EST|2003.05.20|P	20	39	20	7	6	1	1	1	AKLEELVGGLLQQSVEPCEK
50.m00085	464	TgTwinScan_4460	392	995291:3337462:3336407	246	292	47	22	6	0	0	3	GVNPDEAVAMGAAIQAGVLKGEIKDLLLLDVCPLSLGIETLGGVFTR
50.m00085	464	TgTwinScan_4460	392	Various|TgEST_100112825|EST|2003.05.20|P	81	127	47	22	6	0	0	3	GVNPDEAVAMGAAIQAGVLKGEIKDLLLLDVCPLSLGIETLGGVFTR
50.m00085	558	TgTwinScan_4460	486	995291:3336239:3335688	39	56	18	2	1	0	0	2	DLVGIPPAPRGVPQIEVT
50.m00085	558	TgTwinScan_4460	486	Various|TgEST_100112825|EST|2003.05.20|P	175	192	18	2	1	0	0	2	DLVGIPPAPRGVPQIEVT
50.m00085	637	TgTwinScan_4460	565	995291:3336239:3335688	118	129	12	4	3	0	0	1	NEAETLIYSVEK
50.m00085	637	TgTwinScan_4460	565	Various|TgEST_100112825|EST|2003.05.20|P	254	265	12	4	3	0	0	1	NEAETLIYSVEK
50.m00085	674	TgTwinScan_4460	602	995291:3335351:3334971	35	50	16	1	1	0	0	1	STLGQEDPEPIREALK
50.m00085	674	TgTwinScan_4460	602	Various|TgEST_100112825|EST|2003.05.20|P	291	306	16	1	1	0	0	1	STLGQEDPEPIREALK
50.m00085	698	TgTwinScan_4460	626	Various|TgEST_100112825|EST|2003.05.20|P	315	342	28	2	2	0	0	1	ISQQAYNQAGSTDSSAGSEGTGSESGDK
50.m03065	31	TgTwinScan_4022	31	995291:28247:28690	108	124	17	26	7	4	4	2	HQLEIPVETIEKIYEGV
50.m03065	31	TgTwinScan_4022	31	Various|TgEST_100120675|EST|2003.05.20|P	123	139	17	26	7	4	4	2	HQLEIPVETIEKIYEGV
50.m03065	71	TgTwinScan_4022	71	995291:29373:29735	57	73	17	2	2	1	1	1	LDAYHLLEASQSETAAK
50.m03065	71	TgTwinScan_4022	71	Various|TgEST_100120675|EST|2003.05.20|P	163	179	17	2	2	1	1	1	LDAYHLLEASQSETAAK
50.m03067	87	TgTwinScan_4024	87	995291:38723:38953	53	64	12	0	0	1	1	1	VVSLGSHTGAVK
50.m03067	125	TgTwinScan_4024	125	995291:39131:39352	32	46	15	0	0	1	1	1	MPQSAPICQAQLHGK
50.m03075	896	TgTwinScan_4033	896	995291:118688:122878	992	1011	20	0	0	1	1	1	SESFADPSLQAPLLPVAPQK
50.m03077	419	TgTwinScan_4035	419	995291:146211:146993	131	154	24	0	0	8	6	1	QTFLISPSPAWGAPLPALAEELTK
50.m03081	23			995291:193128:192154	83	112	30	3	3	0	0	2	APSRPGPSESFGKQQESRPGVSGAGLAESK
50.m03081	72			995291:193128:192154	132	143	12	3	3	0	0	1	KIDAVGMSLVPK
50.m03081	127	TgTwinScan_4041	5	995291:193128:192154	187	203	17	4	4	1	1	1	SMFPSQTLSAPWNAPAR
50.m03081	159	TgTwinScan_4041	37	995291:193128:192154	219	235	17	2	2	0	0	2	LQRETTDTSQPPLERQK
50.m03081	192	TgTwinScan_4041	70	995291:193128:192154	252	274	23	3	2	0	0	1	WLEPPQEVESGHGVAEGDDLSVA
[truncated: 3,023 more rows]
